# Supplementary material for: Trends of admission and predictors of neonatal mortality: A hospital based retrospective cohort study in Somali region of Ethiopia
Source: PLoS One. 2018 Sep 14;13(9):e0203314. doi: 10.1371/journal.pone.0203314 (PMC6138366; doi:10.1371/journal.pone.0203314)
Supplement: S1 File — (XLSX) [file pone.0203314.s001.xlsx]

## Sheet: Raw data
S_N	Status_of_birth	Mode_of_dilevery	Place_of_dilevery	ANC_visit	Gravida	Parity	Maternal_HIV_status	Birth_weight_in_grams	Gestational_age	Multiple_birth	Major_admission_diagnosis	Majoradmission_diagnosis/prematuriy	Major_admission_diagNosis/suspected_seps	Major_admission_diagNosis/respiratory_di	Major_admission_diagNosis/perinatal_asph	Major_admission_diagNosis/anemia	Major_admission_diagNosis/cogenital_malf	Major_admission_diagNosis/miconium_aspir	Major_admission_diagNosis/others__spesif	If other, specify	Clinical Jaundice	If_Yes_Bilirirubin_measured	If_Measured_Highest_Bilirubin	Feeding	Treatments_Given	Treatments_Given/oxygen	Treatments_Given/kmc	Treatments_Given/antibiotics	Treatments_Given/glucose	Treatments_Given/resuscitation	Treatments_Given/blood_transfus_1	Treatments_Given/others	If other, Specify	Discharge	If other, Specify	If Died_Cause_of_death	If_other_specify_	Discharge_weight_in_grams	Residence
1	Live Birth	SVD	unkown	1-3 Times	8	7	-ve	1500	32	No	Prematuriy	No	Yes	No	No	No	No	No	No		No			Human Milk	Oxygen and KMC and Antibiotics and Glucose	No	No	Yes	No	No	No	No		Improved				1500	unknown
2	Live Birth	SVD	unkown	1-3 Times	2	1	-ve	1320	38	No	Prematuriy	Yes	No	No	Yes	No	No	No	No		No			Human Milk	Oxygen and KMC and Antibiotics	Yes	Yes	Yes	Yes	Yes	No	No		Improved				1480	unknown
3	Live Birth	SVD	unkown	1-3 Times	2	1	-ve	1540	38	No	Prematuriy	Yes	No	No	No	No	No	No	No		No			Human Milk	Oxygen and KMC and Antibiotics	Yes	Yes	Yes	Yes	Yes	No	No		Improved				1480	unknown
4	Live Birth	SVD	unkown	None	0	1	-ve	0	38	No	Prematuriy	No	Yes	No	No	No	No	No	No		No			Human Milk	Oxygen and Glucose and Recuscitation	Yes	No	Yes	Yes	No	No	No		Improved				3820	unknown
5	Live Birth	SVD	unkown	1-3 Times	2	1	-ve	2420	38	No	Respiratory Distress	No	Yes	No	No	No	No	No	No		No			Human Milk	Oxygen and Antibiotics	Yes	Yes	No	Yes	No	No	No		Improved				2420	unknown
6	Live Birth	SVD	unkown	1-3 Times	4	3	-ve	2000	35	No	Prematuriy	No	Yes	No	No	No	No	No	No		No			Human Milk	Oxygen and KMC and Antibiotics and Glucose	Yes	No	Yes	Yes	No	No	No		Improved				2000	unknown
7	Live Birth	SVD	unkown	1-3 Times	4	3	-ve	1800	35	No	Prematuriy	No	No	No	No	No	No	Yes	No		No			Human Milk	Oxygen and KMC and Antibiotics and Glucose	Yes	No	Yes	Yes	No	No	No		Improved				1800	unknown
8	Live Birth	SVD	unkown	1-3 Times	2	1	-ve	3000	38	No	Suspected Sepsis	Yes	Yes	No	No	No	No	No	No		No			Human Milk	Antibiotics and Glucose	Yes	No	Yes	Yes	Yes	No	No		Improved				3000	unknown
9	Live Birth	SVD	unkown	1-3 Times	5	4	-ve	2000	38	No	Miconium Aspiration Syndrome	Yes	Yes	No	No	No	No	No	No		No			Human Milk	Oxygen and Antibiotics and Glucose	Yes	No	Yes	Yes	Yes	No	No		Improved				2000	unknown
10	Live Birth	SVD	unkown	1-3 Times	2	1	-ve	2740	35	No	Prematuriy	No	No	Yes	No	No	No	No	No		No			Human Milk	Oxygen and Antibiotics and Glucose	Yes	No	Yes	Yes	Yes	No	No		Died		Prematurity		2750	unknown
11	Live Birth	SVD	unkown	1-3 Times	4	3	-ve	3000	38	No	Respiratory Distress	No	No	No	Yes	No	No	No	No		No			Human Milk	Oxygen and Antibiotics	Yes	No	Yes	Yes	Yes	No	No		Improved				3000	unknown
12	Live Birth	SVD	health_facilit	1-3 Times	0	1	-ve	1690	32	No	Prematuriy and Perinatal Asphyxia	No	No	No	No	No	No	Yes	No		No			Human Milk	Oxygen and KMC and Antibiotics and Glucose and Recuscitation	Yes	Yes	No	Yes	No	No	No		Died		Congenital Malformation		1670	outside_jigjig
13	Live Birth	SVD	unkown	4 or more time	6	5	-ve	4000	38	No	Suspected Sepsis	Yes	No	No	No	No	No	No	No		No			Human Milk	Antibiotics	Yes	No	Yes	Yes	Yes	No	No		Improved				3900	unknown
14	Live Birth	SVD	unkown	None	3	2	-ve	3400	40	No	Suspected Sepsis	No	Yes	No	No	No	No	No	No		No			Human Milk	Antibiotics	No	No	Yes	No	No	No	No		Improved				3900	unknown
15	Live Birth	SVD	unkown	1-3 Times	3	3	-ve	3000	40	No	Suspected Sepsis	No	Yes	No	No	No	No	No	No		No			Human Milk	Antibiotics	No	No	Yes	No	No	No	No		Improved				2900	jigjiga
16	Live Birth	SVD	health_facilit	1-3 Times	0	1	-ve	1500	32	No	Prematuriy	No	No	Yes	No	No	No	No	No		No			Human Milk	Oxygen and KMC and Antibiotics and Glucose and Recuscitation	Yes	No	Yes	Yes	Yes	No	No		Improved				1400	jigjiga
17	Live Birth	SVD	health_facilit	1-3 Times	3	2	-ve	2800	32	No	Suspected Sepsis	No	No	No	No	No	No	Yes	No		No			Other Milk	Oxygen and Antibiotics and Glucose	No	No	No	No	No	No	No		Improved				1950	jigjiga
18	Live Birth	SVD	unkown	None	1	1	-ve	2740	36	No	Perinatal Asphyxia	No	Yes	No	No	No	No	No	No		No			Human Milk	Oxygen and Antibiotics and Glucose and Recuscitation	Yes	No	Yes	Yes	No	No	No		Died		Asphyxia		2700	unknown
19	Live Birth	SVD	health_facilit	None	1	1	-ve	3500	40	No	Suspected Sepsis	No	No	Yes	Yes	No	No	Yes	No		No			Human Milk	Oxygen and KMC and Glucose	Yes	No	Yes	Yes	Yes	No	No		Improved				3500	jigjiga
20	Live Birth	SVD	health_facilit	1-3 Times	2	1	-ve	2640	35	No	Suspected Sepsis	No	Yes	No	No	No	No	No	No		No			Human Milk	Oxygen and Antibiotics and Glucose	No	No	Yes	Yes	No	No	No		Improved				2700	unknown
21	Live Birth	SVD	unkown	1-3 Times	8	7	-ve	2700	38	No	Miconium Aspiration Syndrome	Yes	No	No	No	No	No	No	No		No			Human Milk	Oxygen and Antibiotics and Glucose	No	No	Yes	Yes	No	No	No		Improved				3000	unknown
22	Live Birth	SVD	unkown	None	3	4	-ve	2000	32	No	Prematuriy and Suspected Sepsis	No	No	No	No	No	No	No	Yes		No			Human Milk	Oxygen and Antibiotics and Recuscitation	Yes	Yes	Yes	Yes	No	No	No		Improved				1900	unknown
23	Live Birth	SVD	unkown	1-3 Times	3	1	-ve	3400	38	No	Prematuriy and Suspected Sepsis	No	No	No	No	No	No	Yes	No		No			Human Milk	Oxygen and Antibiotics and Glucose and Recuscitation	Yes	No	Yes	Yes	Yes	No	No		Improved				2700	unknown
24	Live Birth	SVD	unkown	1-3 Times	3	2	-ve	3000	36	No	Respiratory Distress	No	No	No	No	No	No	Yes	No		No			Human Milk	Oxygen and Antibiotics and Glucose and Recuscitation	Yes	Yes	Yes	Yes	Yes	No	No		Improved				3000	unknown
25	Live Birth	Assisted Vaginal	unkown	1-3 Times	6	5	-ve	2890	36	No	Miconium Aspiration Syndrome	Yes	No	No	No	No	No	No	No		No			Human Milk	Oxygen and KMC and Glucose	Yes	Yes	Yes	Yes	Yes	No	No		Improved				2800	unknown
26	Live Birth	SVD	unkown	4 or more time	0	1	-ve	3400	38	No	Suspected Sepsis	No	No	No	No	No	No	Yes	No		No			Human Milk	Oxygen and Antibiotics and Glucose	Yes	No	Yes	Yes	Yes	No	No		Improved				3600	unknown
27	Live Birth	SVD	unkown	1-3 Times	1	1	-ve	1800	34	No	Prematuriy	No	No	Yes	No	No	No	No	No		No			Human Milk	Oxygen and Antibiotics and Glucose and Recuscitation	Yes	No	Yes	Yes	Yes	No	No		Improved				1750	unknown
28	Live Birth	SVD	unkown	1-3 Times	0	1	-ve	3200	38	No	Miconium Aspiration Syndrome	Yes	No	No	No	No	No	No	No		No			Human Milk	Glucose	Yes	Yes	Yes	Yes	Yes	No	No		Improved				3200	unknown
29	Live Birth	SVD	unkown	None	0	1	-ve	0	0	No	Other	No	No	No	No	No	No	Yes	No	Breast abscess	No			Human Milk	Glucose	Yes	No	Yes	Yes	Yes	No	No		Improved				3100	unknown
30	Live Birth	SVD	unkown	1-3 Times	1	1	-ve	2000	34	No	Respiratory Distress	No	No	Yes	No	No	No	No	No		No			Human Milk	Oxygen and Antibiotics and Glucose and Recuscitation	Yes	No	Yes	Yes	Yes	No	No		Improved				2000	unknown
31	Live Birth	SVD	unkown	1-3 Times	0	1	-ve	4200	34	No	Suspected Sepsis	Yes	No	No	No	No	No	No	No		No			Human Milk	Antibiotics and Glucose and Recuscitation	Yes	Yes	Yes	Yes	Yes	No	No		Improved				4200	unknown
32	Live Birth	SVD	unkown	1-3 Times	1	1	-ve	3600	38	No	Respiratory Distress and Perinatal Asphyxia and Miconium Aspiration Syndrome	No	No	Yes	No	No	No	No	No		No			Human Milk	Oxygen and Antibiotics and Glucose and Recuscitation	Yes	No	Yes	Yes	Yes	No	No		Improved				3000	unknown
33	Live Birth	SVD	unkown	None	0	1	-ve	3500	34	No	Other	No	No	No	No	No	No	Yes	No	Pneumonia	No			Human Milk	Oxygen and KMC and Antibiotics and Glucose	Yes	No	Yes	Yes	Yes	No	No		Died		Others	0	3700	unknown
34	Live Birth	SVD	unkown	1-3 Times	2	1	-ve	1900	34	No	Prematuriy	Yes	No	No	No	No	No	No	No		No			Human Milk	Antibiotics and Glucose and Recuscitation	Yes	Yes	Yes	Yes	Yes	No	No		Improved				1900	unknown
35	Live Birth	SVD	unkown	None	2	1	-ve	2200	38	No	Miconium Aspiration Syndrome	No	No	No	No	No	No	No	Yes		No			Human Milk	Oxygen and Antibiotics and Glucose and Recuscitation	No	No	Yes	Yes	No	No	No		Improved				2200	unknown
36	Live Birth	SVD	unkown	1-3 Times	3	2	-ve	2400	0	No	Suspected Sepsis	No	No	No	No	No	No	Yes	No		No			Human Milk	Oxygen and Antibiotics and Glucose	No	No	Yes	Yes	No	No	No		Improved				2400	unknown
37	Live Birth	SVD	unkown	None	4	3	-ve	2800	38	No	Miconium Aspiration Syndrome	Yes	No	No	No	No	No	No	No		No			Human Milk	Oxygen and Antibiotics and Glucose and Recuscitation	Yes	No	Yes	Yes	Yes	No	No		Improved				2800	unknown
38	Live Birth	SVD	unkown	None	1	1	-ve	2100	34	No	Miconium Aspiration Syndrome	Yes	No	No	No	No	No	No	No		No			Human Milk	Oxygen and KMC and Antibiotics and Glucose and Recuscitation	Yes	No	Yes	Yes	No	No	No		Improved				2700	unknown
39	Live Birth	Assisted Vaginal	unkown	None	1	1	-ve	2200	38	No	Prematuriy	No	Yes	No	No	No	No	No	No		No			Human Milk	Oxygen and KMC and Antibiotics and Glucose and Recuscitation	Yes	No	Yes	Yes	Yes	No	No		Improved				2300	unknown
40	Live Birth	Assisted Vaginal	unkown	None	1	1	-ve	2600	38	No	Miconium Aspiration Syndrome	No	No	Yes	No	No	No	No	No		No			Human Milk	Oxygen and Antibiotics and Glucose and Recuscitation	Yes	No	Yes	Yes	Yes	No	No		Improved				2500	unknown
41	Live Birth	SVD	unkown	None	1	1	-ve	2600	38	No	Respiratory Distress	No	No	No	No	No	No	Yes	No		No			Human Milk	Oxygen and Antibiotics and Glucose and Recuscitation	Yes	No	Yes	Yes	Yes	No	No		Improved				2600	unknown
42	Live Birth	SVD	unkown	None	2	1	-ve	1500	38	No	Prematuriy	No	No	No	No	No	No	Yes	No		No			Human Milk	Oxygen and KMC and Antibiotics and Glucose and Recuscitation	Yes	No	Yes	Yes	Yes	No	No		Improved				1500	unknown
43	Live Birth	SVD	unkown	None	1	1	-ve	3500	36	No	Respiratory Distress	No	No	No	No	No	No	Yes	No		No			Human Milk	Oxygen and Antibiotics and Glucose and Recuscitation	Yes	No	Yes	Yes	Yes	No	No		Improved				2900	unknown
44	Live Birth	SVD	unkown	None	1	1	-ve	2000	34	No	Prematuriy	No	Yes	No	No	No	No	No	No		No			Human Milk	Oxygen and KMC and Antibiotics and Glucose and Recuscitation	Yes	No	No	Yes	Yes	No	No		Improved				2000	unknown
45	Live Birth	SVD	unkown	None	1	1	-ve	3000	38	No	Respiratory Distress	No	No	No	No	No	No	Yes	No		No			Human Milk	Oxygen and Antibiotics and Glucose and Recuscitation	Yes	No	Yes	Yes	Yes	No	No		Improved				3000	unknown
46	Live Birth	C/S	unkown	None	0	1	-ve	3500	38	No	Miconium Aspiration Syndrome	No	No	No	No	No	No	Yes	No		No			Human Milk	Oxygen and Antibiotics and Glucose and Recuscitation	Yes	No	Yes	Yes	Yes	No	No		Improved				3500	unknown
47	Live Birth	SVD	unkown	1-3 Times	2	1	-ve	3300	38	No	Other	No	Yes	No	No	No	No	No	No	0	No			Human Milk	Antibiotics and Glucose	Yes	No	Yes	Yes	Yes	No	No		Improved				3500	unknown
48	Live Birth	SVD	unkown	None	1	1	-ve	3700	38	No	Prematuriy	No	No	No	No	No	No	No	Yes		No			Human Milk	Oxygen and KMC and Antibiotics and Glucose and Recuscitation	Yes	No	Yes	No	Yes	No	No		Improved				3700	unknown
49	Live Birth	SVD	unkown	1-3 Times	2	1	-ve	3100	38	No	Miconium Aspiration Syndrome	No	No	No	No	No	No	Yes	No		No			Human Milk	Antibiotics and Glucose	Yes	No	Yes	Yes	Yes	No	No		Improved				3300	unknown
50	Live Birth	SVD	unkown	1-3 Times	0	1	-ve	0	0	No	Suspected Sepsis	No	No	Yes	No	No	No	No	No		No			Human Milk	Oxygen and Glucose and Recuscitation	Yes	No	Yes	Yes	Yes	No	No		Improved				3000	unknown
51	Live Birth	C/S	unkown	1-3 Times	2	1	-ve	0	0	No	Other	No	No	Yes	No	No	No	No	No	Birth trauma	No			Human Milk	Oxygen and Antibiotics and Recuscitation	Yes	No	Yes	Yes	Yes	No	No		Improved				3000	unknown
52	Live Birth	C/S	unkown	None	7	6	-ve	0	0	No	Respiratory Distress	No	No	Yes	No	No	No	No	No		No			Human Milk	Oxygen and Antibiotics and Glucose and Recuscitation	Yes	No	Yes	Yes	Yes	No	No		Improved				2700	unknown
53	Live Birth	SVD	unkown	1-3 Times	7	6	-ve	0	32	No	Miconium Aspiration Syndrome	No	No	Yes	No	No	No	No	No		No			Human Milk	Oxygen and Antibiotics and Glucose and Recuscitation	Yes	No	Yes	Yes	Yes	No	No		Improved				4000	unknown
54	Live Birth	SVD	unkown	1-3 Times	1	1	-ve	0	0	No	Miconium Aspiration Syndrome	No	No	Yes	No	No	No	No	No		No			Human Milk	Oxygen and Antibiotics and Glucose and Recuscitation	Yes	No	Yes	Yes	Yes	No	No		Improved				3200	unknown
55	Live Birth	SVD	unkown	1-3 Times	0	1	-ve	0	0	No	Suspected Sepsis	No	No	No	No	No	Yes	No	No		No			Human Milk	Oxygen and Antibiotics and Glucose and Recuscitation	Yes	No	Yes	Yes	Yes	No	No		Improved				2500	unknown
56	Live Birth	SVD	unkown	None	1	1	-ve	0	0	No	Respiratory Distress	No	Yes	No	No	No	No	No	Yes		No			Human Milk	Oxygen and Antibiotics and Glucose and Recuscitation	Yes	No	Yes	Yes	Yes	No	Yes		Improved				3800	unknown
57	Live Birth	SVD	unkown	None	10	9	-ve	0	0	No	Respiratory Distress	No	Yes	No	No	No	No	No	No		No			Human Milk	Oxygen and Antibiotics and Glucose and Recuscitation	Yes	No	Yes	Yes	Yes	No	No		Improved				3700	unknown
58	Live Birth	SVD	unkown	None	4	5	-ve	1700	38	No	Prematuriy	No	No	Yes	No	No	No	No	No		No			Human Milk	Oxygen and Antibiotics and Glucose and Recuscitation	Yes	No	No	Yes	Yes	No	No		Improved				1700	unknown
59	Live Birth	SVD	unkown	None	5	4	-ve	1900	32	No	Prematuriy	No	No	No	No	No	No	Yes	No		No			Human Milk	Oxygen and Antibiotics and Glucose	Yes	No	Yes	Yes	Yes	No	No		Improved				1900	unknown
60	Live Birth	SVD	unkown	1-3 Times	0	1	-ve	0	0	No	Miconium Aspiration Syndrome	No	No	Yes	No	No	No	No	No		No			Human Milk	Oxygen and Antibiotics and Glucose and Recuscitation	Yes	No	Yes	Yes	Yes	No	No		Improved				2300	unknown
61	Live Birth	SVD	unkown	None	0	1	-ve	3000	38	No	Suspected Sepsis	No	No	Yes	No	No	No	Yes	No		No			Human Milk	Oxygen and Antibiotics and Glucose and Recuscitation	Yes	No	Yes	Yes	Yes	No	No		Improved				3000	unknown
62	Live Birth	SVD	unkown	1-3 Times	4	3	-ve	2600	0	No	Respiratory Distress	No	No	Yes	No	No	No	No	No		No			Human Milk	Oxygen and Antibiotics and Glucose	Yes	No	Yes	Yes	Yes	No	No		Improved				2600	unknown
63	Live Birth	SVD	unkown	None	2	1	-ve	2400	0	No	Suspected Sepsis and other	No	No	Yes	No	No	No	No	Yes	Severe anemia	No			Human Milk	Oxygen and Antibiotics and Glucose and Recuscitation and Others	Yes	No	Yes	Yes	Yes	No	No		Improved				3000	unknown
64	Live Birth	SVD	unkown	None	2	1	-ve	3100	38	No	Respiratory Distress	No	No	No	No	No	No	Yes	No		No			Human Milk	Oxygen and Antibiotics and Glucose and Recuscitation	Yes	No	Yes	Yes	Yes	No	No		Improved				3100	unknown
65	Live Birth	SVD	unkown	None	0	1	-ve	3100	0	No	Respiratory Distress	No	No	No	No	No	No	Yes	No		No			Human Milk	Oxygen and Antibiotics and Glucose and Recuscitation	Yes	No	Yes	Yes	Yes	No	No		Improved				3200	unknown
66	Live Birth	SVD	unkown	None	6	5	-ve	2400	0	No	Suspected Sepsis	No	No	Yes	No	No	No	No	No		No			Human Milk	Oxygen and Antibiotics and Glucose and Recuscitation	Yes	Yes	Yes	Yes	Yes	No	No		Died		Others	Neonatal sepsis	2400	unknown
67	Live Birth	SVD	unkown	None	0	1	-ve	3400	38	No	Miconium Aspiration Syndrome	No	No	Yes	No	No	No	Yes	No		No			Human Milk	Oxygen and Antibiotics and Glucose and Recuscitation	Yes	No	Yes	Yes	Yes	No	No		Improved				3400	unknown
68	Live Birth	SVD	unkown	None	0	1	-ve	2500	34	No	Miconium Aspiration Syndrome	No	No	Yes	No	No	No	No	No		No			Human Milk	Oxygen and Antibiotics and Glucose and Recuscitation	Yes	No	Yes	Yes	Yes	No	No		Improved				2400	unknown
69	Live Birth	SVD	unkown	None	0	1	-ve	2700	38	No	Miconium Aspiration Syndrome	No	No	Yes	No	No	No	No	No		No			Human Milk	Oxygen and Antibiotics and Glucose and Recuscitation	Yes	No	No	Yes	Yes	No	No		Improved				2700	unknown
70	Live Birth	SVD	unkown	None	0	1	-ve	3400	0	No	Respiratory Distress	No	No	Yes	No	No	No	No	No		No			Human Milk	Oxygen and Antibiotics and Glucose and Recuscitation	Yes	No	Yes	Yes	Yes	No	No		Improved				3400	unknown
71	Live Birth	SVD	unkown	None	0	1	-ve	2000	0	No	Cogenital malformation	No	No	Yes	No	No	No	No	No		No			Human Milk	Oxygen and Antibiotics and Glucose and Recuscitation	Yes	No	Yes	Yes	Yes	No	No		Improved				2000	unknown
72	Live Birth	SVD	unkown	None	1	1	-ve	2300	0	No	Respiratory Distress	No	Yes	No	No	No	No	No	No		No			Human Milk	Oxygen and Antibiotics and Glucose and Recuscitation	Yes	No	Yes	Yes	Yes	No	No		Improved				2300	unknown
73	Live Birth	SVD	unkown	None	2	1	-ve	2500	0	No	Respiratory Distress	No	No	No	No	No	No	Yes	No		No			Human Milk	Oxygen and Glucose and Recuscitation	Yes	No	Yes	Yes	Yes	No	No		Improved				2500	unknown
74	Live Birth	SVD	unkown	None	2	1	-ve	3500	0	No	Miconium Aspiration Syndrome	No	No	No	No	No	No	No	Yes		No			Human Milk	Oxygen and Antibiotics and Glucose and Recuscitation	Yes	No	Yes	Yes	Yes	No	No		Improved				3500	unknown
75	Live Birth	SVD	unkown	None	1	1	-ve	3000	0	No	Respiratory Distress	No	No	Yes	No	No	No	No	No		No			Human Milk	Oxygen and Antibiotics and Glucose and Recuscitation	Yes	No	Yes	Yes	Yes	No	No		Improved				3000	unknown
76	Live Birth	SVD	unkown	1-3 Times	1	1	-ve	3000	0	No	Suspected Sepsis	No	No	Yes	No	No	No	No	No		No			Human Milk	Oxygen and Antibiotics and Glucose	Yes	No	Yes	Yes	Yes	No	No		Improved				3000	unknown
77	Live Birth	SVD	unkown	None	1	1	-ve	3100	0	No	Respiratory Distress and Miconium Aspiration Syndrome	No	No	Yes	No	No	No	No	No		No			Human Milk	Oxygen and Antibiotics and Glucose and Recuscitation	Yes	No	Yes	Yes	Yes	No	No		Improved				3100	unknown
78	Live Birth	SVD	unkown	None	2	1	-ve	2300	0	No	Respiratory Distress and Other	Yes	No	No	No	No	No	No	No	Low birth weight	No			Human Milk	Oxygen and Antibiotics and Glucose and Recuscitation	Yes	No	Yes	Yes	Yes	No	No		Improved				2300	unknown
79	Live Birth	SVD	unkown	None	1	1	-ve	2600	0	No	Miconium Aspiration Syndrome	No	No	Yes	No	No	No	No	No		No			Human Milk	Oxygen and Antibiotics and Glucose and Recuscitation	Yes	No	Yes	Yes	Yes	No	No		Improved				2600	unknown
80	Live Birth	SVD	unkown	None	2	1	-ve	3000	0	No	Respiratory Distress and Miconium Aspiration Syndrome	No	No	Yes	No	No	No	Yes	No		No			Human Milk	Oxygen and Antibiotics and Glucose and Recuscitation	Yes	No	Yes	Yes	Yes	No	No		Improved				3000	unknown
81	Live Birth	SVD	unkown	1-3 Times	12	11	-ve	3500	0	No	Respiratory Distress	No	No	No	No	No	No	No	Yes		No			Human Milk	Oxygen and Antibiotics and Glucose and Recuscitation	Yes	No	Yes	Yes	Yes	No	No		Improved				3500	unknown
82	Live Birth	SVD	unkown	None	1	1	-ve	2800	0	No	Respiratory Distress	No	Yes	No	No	No	No	No	No		No			Human Milk	Oxygen and Glucose and Recuscitation	Yes	No	Yes	Yes	No	No	No		Improved				2800	unknown
83	Live Birth	SVD	unkown	None	2	1	-ve	2000	0	No	Respiratory Distress	No	Yes	No	No	No	No	No	No		No			Human Milk	Oxygen and Antibiotics and Glucose and Recuscitation	Yes	No	Yes	Yes	No	No	No		Improved				1800	unknown
84	Live Birth	SVD	health_facilit	None	2	1	-ve	2400	0	No	Respiratory Distress	No	No	No	No	No	No	No	Yes		No			Human Milk	Oxygen and Antibiotics and Glucose and Recuscitation	No	No	No	Yes	No	No	No		Improved				1800	unknown
85	Live Birth	SVD	unkown	None	1	1	-ve	2500	0	No	Miconium Aspiration Syndrome	No	No	Yes	No	No	No	No	No		No			Human Milk	Oxygen and Antibiotics and Glucose and Recuscitation	Yes	No	Yes	Yes	No	No	No		Improved				2300	unknown
86	Live Birth	SVD	unkown	None	1	1	-ve	3500	0	No	Respiratory Distress	No	No	Yes	No	No	No	No	No		No			Human Milk	Oxygen and Antibiotics and Glucose and Recuscitation	Yes	No	Yes	Yes	No	No	No		Improved				3500	unknown
87	Live Birth	Assisted Vaginal	unkown	None	1	1	-ve	3500	0	No	Miconium Aspiration Syndrome	No	No	No	No	No	No	Yes	No		No			Human Milk	Oxygen and Antibiotics and Glucose and Recuscitation	Yes	No	Yes	Yes	No	No	No		Improved				3100	unknown
88	Live Birth	Assisted Vaginal	unkown	4 or more time	1	1	-ve	2900	0	No	Other	No	Yes	No	No	No	No	No	No	Meningitis	No			Human Milk	Oxygen and Antibiotics and Glucose and Recuscitation	Yes	No	Yes	Yes	No	No	No		Improved				2800	unknown
89	Live Birth	SVD	unkown	None	1	1	-ve	2700	0	No	Suspected Sepsis	No	No	No	No	No	No	Yes	No		No			Human Milk	Oxygen and Antibiotics and Glucose and Recuscitation	No	No	Yes	Yes	No	No	No		Improved				2800	unknown
90	Live Birth	Assisted Vaginal	unkown	None	8	7	-ve	2500	0	No	Respiratory Distress	No	No	No	No	No	No	Yes	No		No			Human Milk	Oxygen and Antibiotics and Glucose and Recuscitation	Yes	No	Yes	Yes	Yes	No	No		Improved				2500	unknown
91	Live Birth	SVD	unkown	None	0	1	-ve	2700	0	No	Respiratory Distress	No	Yes	No	No	No	No	No	No		No			Human Milk	Oxygen and Antibiotics and Glucose and Recuscitation	No	No	Yes	Yes	Yes	No	No		Improved				2700	unknown
92	Live Birth	SVD	unkown	1-3 Times	3	2	-ve	3000	0	No	Suspected Sepsis	No	No	No	No	No	No	Yes	No		No			Human Milk	Oxygen and Antibiotics and Glucose	Yes	No	Yes	Yes	Yes	No	No		Improved				3420	unknown
93	Live Birth	SVD	unkown	None	1	1	-ve	3200	0	No	Respiratory Distress	No	No	No	No	No	No	No	Yes		No			Human Milk	Oxygen and Antibiotics and Glucose and Recuscitation	Yes	Yes	Yes	Yes	No	No	No		Improved				3200	unknown
94	Live Birth	SVD	unkown	None	0	1	-ve	1100	0	No	Prematuriy	Yes	No	No	No	No	No	No	No		No			Human Milk	Oxygen and Antibiotics and Glucose and Recuscitation	Yes	Yes	Yes	Yes	No	No	No		Improved				1500	unknown
95	Live Birth	SVD	unkown	None	2	1	-ve	3000	0	No	Respiratory Distress	Yes	No	No	No	No	No	No	No		No			Human Milk	Oxygen and Antibiotics and Glucose and Recuscitation	Yes	Yes	Yes	Yes	No	No	No		Improved				3400	unknown
96	Live Birth	SVD	unkown	None	5	4	-ve	3000	0	No	Respiratory Distress and Miconium Aspiration Syndrome	Yes	No	No	No	No	No	No	No		No			Human Milk	Oxygen and Antibiotics and Glucose and Recuscitation	Yes	Yes	Yes	Yes	No	No	No		Improved				3000	unknown
97	Live Birth	SVD	unkown	None	0	1	-ve	2500	0	No	Other	No	No	No	No	No	No	Yes	No	Spinal bifida	No			Human Milk	Oxygen and Antibiotics and Glucose and Recuscitation	Yes	No	No	Yes	Yes	No	No		Improved				2900	unknown
98	Live Birth	SVD	unkown	1-3 Times	4	3	-ve	2900	0	No	Respiratory Distress	No	No	No	Yes	No	No	No	No		No			Human Milk	Oxygen and Antibiotics and Glucose and Recuscitation	Yes	Yes	Yes	No	Yes	No	No		Improved				2900	unknown
99	Live Birth	SVD	unkown	1-3 Times	2	1	-ve	2600	0	No	Miconium Aspiration Syndrome	No	No	No	No	No	No	Yes	No		No			Human Milk	Oxygen and Antibiotics and Recuscitation and Blood transfusion	Yes	No	Yes	No	No	No	No		Improved				2600	unknown
100	Live Birth	SVD	unkown	1-3 Times	4	3	-ve	3000	0	No	Miconium Aspiration Syndrome	No	Yes	No	No	No	No	No	No		No			Human Milk	Oxygen and Antibiotics and Glucose and Recuscitation	Yes	No	Yes	Yes	Yes	No	No		Improved				3000	unknown
101	Live Birth	SVD	unkown	1-3 Times	2	1	-ve	3500	0	No	Perinatal Asphyxia	No	No	No	No	No	No	Yes	No		No			Human Milk	Oxygen and KMC and Antibiotics and Recuscitation	Yes	No	Yes	Yes	No	No	No		Improved				3500	unknown
102	Live Birth	SVD	unkown	1-3 Times	3	2	-ve	3000	0	No	Suspected Sepsis	Yes	No	No	No	No	No	No	No		No			Human Milk	Oxygen and Antibiotics and Glucose and Recuscitation	Yes	Yes	No	Yes	No	No	No		Improved				3000	unknown
103	Live Birth	SVD	unkown	1-3 Times	1	1	-ve	1900	0	No	Other	Yes	Yes	No	No	No	No	No	No	Low birth weight	No			Human Milk	Oxygen and KMC and Antibiotics and Glucose	No	No	Yes	Yes	Yes	No	No		Improved				1900	unknown
104	Live Birth	SVD	unkown	1-3 Times	1	1	-ve	1900	0	No	Prematuriy	Yes	No	No	No	No	No	No	No		No			Human Milk	Oxygen and KMC and Antibiotics and Glucose	Yes	Yes	Yes	Yes	No	No	No		Improved				1900	unknown
105	Live Birth	SVD	unkown	1-3 Times	2	1	-ve	1460	0	No	Prematuriy	No	Yes	No	No	No	No	No	No		No			Human Milk	Oxygen and KMC and Antibiotics and Glucose	Yes	No	Yes	Yes	Yes	No	No		Improved				1900	unknown
106	Live Birth	SVD	unkown	1-3 Times	3	2	-ve	6000	0	No	Other	Yes	No	No	No	No	No	No	No	Neonatal jaundice	No			Human Milk	Glucose	Yes	Yes	Yes	Yes	No	No	No		Referred				6000	unknown
107	Live Birth	SVD	unkown	1-3 Times	3	2	-ve	3500	0	No	Miconium Aspiration Syndrome	No	Yes	No	No	No	No	No	No		No			Human Milk	Antibiotics and Glucose and Recuscitation	Yes	Yes	Yes	Yes	No	No	No		Improved				2300	unknown
108	Live Birth	SVD	unkown	None	0	1	-ve	3500	0	No	Miconium Aspiration Syndrome	No	Yes	No	No	No	No	No	No		No			Human Milk	Oxygen and Antibiotics and Glucose and Recuscitation	Yes	No	Yes	Yes	No	No	No		Improved				3500	unknown
109	Live Birth	SVD	unkown	1-3 Times	3	2	-ve	2000	0	No	Prematuriy	No	Yes	No	No	No	No	No	No		No			Human Milk	Oxygen and KMC and Antibiotics and Glucose	Yes	Yes	Yes	Yes	No	No	No		Improved				2000	unknown
110	Live Birth	SVD	unkown	1-3 Times	2	1	-ve	3000	0	No	Miconium Aspiration Syndrome	No	Yes	No	No	No	No	No	No		No			Human Milk	Oxygen and Glucose and Recuscitation	Yes	Yes	Yes	Yes	Yes	No	No		Improved				3000	unknown
111	Live Birth	SVD	unkown	1-3 Times	5	4	-ve	0	0	No	Suspected Sepsis	No	No	No	No	No	No	No	Yes		No			Human Milk	Oxygen and Antibiotics and Glucose and Recuscitation	No	No	No	Yes	No	No	No		Improved				0	unknown
112	Live Birth	SVD	unkown	1-3 Times	2	1	-ve	3400	0	No	Suspected Sepsis	No	Yes	No	No	No	No	No	No		No			Human Milk	Antibiotics and Glucose and Recuscitation	Yes	Yes	Yes	Yes	Yes	No	No		Improved				3200	unknown
113	Live Birth	SVD	unkown	None	0	1	unknown	3000	0	No	Miconium Aspiration Syndrome	No	Yes	No	No	No	No	No	No		No			Human Milk	Oxygen and Antibiotics and Glucose and Recuscitation	Yes	Yes	Yes	Yes	No	No	No		Improved				3000	unknown
114	Live Birth	SVD	unkown	1-3 Times	3	2	-ve	3000	0	No	Miconium Aspiration Syndrome	No	No	No	No	No	No	Yes	No		No			Human Milk	Oxygen and Antibiotics and Glucose	Yes	Yes	Yes	Yes	No	No	No		Improved				3000	unknown
115	Live Birth	SVD	unkown	1-3 Times	2	1	-ve	2000	0	No	Prematuriy	No	No	No	No	No	No	Yes	No		No			Human Milk	Oxygen and KMC and Glucose	Yes	Yes	Yes	Yes	No	No	No		Improved				2000	unknown
116	Live Birth	SVD	unkown	1-3 Times	1	1	-ve	1900	0	No	Prematuriy	No	Yes	No	No	No	No	No	No		No			Human Milk	Oxygen and KMC and Antibiotics and Glucose	Yes	Yes	Yes	Yes	No	No	No		Improved				0	unknown
117	Live Birth	SVD	unkown	1-3 Times	0	1	-ve	3000	0	No	Suspected Sepsis	No	No	No	No	No	No	Yes	No		No			Mixed	Oxygen and Antibiotics and Glucose and Recuscitation	No	No	Yes	Yes	No	No	No		Improved				3000	unknown
118	Live Birth	SVD	unkown	1-3 Times	0	1	-ve	2300	0	No	Suspected Sepsis	No	Yes	No	No	No	No	No	No		No			Human Milk	Oxygen and KMC and Antibiotics and Glucose	Yes	Yes	Yes	Yes	No	No	No		Improved				2300	unknown
119	Live Birth	SVD	unkown	1-3 Times	1	1	-ve	1900	0	No	Prematuriy and Suspected Sepsis	No	Yes	No	No	No	No	No	No		No			Mixed	Antibiotics and Glucose and Recuscitation	Yes	Yes	Yes	Yes	No	No	No		Improved				1900	unknown
120	Live Birth	SVD	unkown	1-3 Times	1	1	-ve	2000	0	No	Prematuriy	No	No	Yes	No	No	No	No	No		No			Human Milk	Oxygen and KMC and Antibiotics and Glucose	Yes	No	Yes	Yes	No	No	No		Improved				2000	unknown
121	Live Birth	SVD	unkown	1-3 Times	5	4	-ve	1700	0	No	Suspected Sepsis	Yes	No	No	No	No	No	No	No		No			Human Milk	Oxygen and KMC and Antibiotics and Glucose	Yes	Yes	Yes	Yes	No	No	No		Improved				1700	unknown
122	Live Birth	SVD	unkown	1-3 Times	0	1	-ve	5000	0	No	Suspected Sepsis	No	No	No	No	No	No	Yes	No		No			Human Milk	Oxygen and KMC and Antibiotics and Glucose and Recuscitation	Yes	No	Yes	Yes	No	No	No		Improved				4880	unknown
123	Live Birth	SVD	unkown	1-3 Times	3	2	-ve	2500	0	No	Suspected Sepsis	No	No	No	No	No	Yes	No	No		No			Human Milk	Oxygen and KMC and Antibiotics and Glucose	Yes	No	Yes	Yes	No	No	No		Improved				2500	unknown
124	Live Birth	SVD	unkown	1-3 Times	3	2	-ve	3000	0	No	Miconium Aspiration Syndrome	No	Yes	No	No	No	No	No	Yes		No			Human Milk	Oxygen and KMC and Antibiotics and Glucose	Yes	Yes	Yes	Yes	No	No	No		Improved				3000	unknown
125	Live Birth	SVD	unkown	1-3 Times	0	1	-ve	2500	0	No	Suspected Sepsis	No	No	No	No	No	No	Yes	No		No			Human Milk	Oxygen and KMC and Antibiotics and Glucose and Recuscitation	Yes	No	Yes	Yes	No	No	No		Improved				2500	unknown
126	Live Birth	SVD	unkown	1-3 Times	2	1	-ve	0	0	No	Miconium Aspiration Syndrome	No	No	No	No	No	Yes	No	No		No			Human Milk	Oxygen and KMC and Antibiotics and Glucose	No	No	No	No	No	No	Yes		Improved				0	unknown
127	Live Birth	SVD	unkown	None	1	1	-ve	3000	0	No	Suspected Sepsis	No	No	No	No	No	No	Yes	No		No			Human Milk	Oxygen and KMC and Antibiotics and Glucose	No	No	Yes	Yes	Yes	No	No		Improved				0	unknown
128	Live Birth	SVD	unkown	1-3 Times	1	1	-ve	1920	0	No	Suspected Sepsis	No	No	No	No	No	No	Yes	No		No			Human Milk	Oxygen and KMC and Antibiotics and Glucose	Yes	Yes	Yes	Yes	No	No	No		Improved				2900	unknown
129	Live Birth	SVD	unkown	None	0	1	-ve	3130	0	No	Suspected Sepsis and other	Yes	No	No	No	No	No	No	No	Meningitis	No			Human Milk	Oxygen and KMC and Antibiotics and Glucose	Yes	Yes	Yes	Yes	Yes	No	No		Improved				3320	unknown
130	Live Birth	SVD	unkown	1-3 Times	0	1	-ve	1160	0	No	Prematuriy	Yes	No	No	No	No	No	No	No		No			Human Milk	Oxygen and KMC and Antibiotics and Glucose	Yes	Yes	Yes	No	No	No	No		Died		Others	0	1000	unknown
131	Live Birth	SVD	unkown	1-3 Times	2	1	-ve	2740	35	No	Miconium Aspiration Syndrome	No	No	No	No	No	No	Yes	No		No			Human Milk	Oxygen and Antibiotics and Glucose	Yes	No	Yes	Yes	Yes	No	No		Improved				2740	unknown
132	Live Birth	SVD	unkown	1-3 Times	1	1	-ve	3000	0	No	Miconium Aspiration Syndrome	No	No	No	No	No	No	Yes	No		No			Human Milk	Antibiotics and Glucose and Recuscitation	Yes	Yes	Yes	Yes	No	No	No		Improved				3000	unknown
133	Live Birth	SVD	unkown	1-3 Times	0	1	-ve	1300	0	No	Prematuriy	No	No	No	No	No	No	Yes	No		No			Human Milk	Oxygen and KMC and Antibiotics	No	No	Yes	Yes	No	No	No		Improved				1300	unknown
134	Live Birth	SVD	unkown	1-3 Times	2	1	-ve	3000	0	No	Miconium Aspiration Syndrome	No	No	Yes	No	No	No	No	No		No			Human Milk	Oxygen and Antibiotics and Glucose and Recuscitation	Yes	Yes	No	No	Yes	No	No		Improved				3370	unknown
135	Live Birth	SVD	unkown	1-3 Times	0	1	-ve	2370	0	No	Miconium Aspiration Syndrome	Yes	No	No	No	No	No	No	No		No			Human Milk	Oxygen and Antibiotics and Glucose	No	Yes	Yes	Yes	No	No	No		Improved				2370	unknown
136	Live Birth	SVD	unkown	1-3 Times	1	1	-ve	3000	0	No	Cogenital malformation	Yes	No	No	No	No	No	No	No		No			Human Milk	Others	No	No	Yes	Yes	No	No	No		Improved				2500	unknown
137	Live Birth	SVD	unkown	1-3 Times	0	1	-ve	1800	0	No	Miconium Aspiration Syndrome	Yes	No	No	No	No	No	No	No		No			Human Milk	Oxygen and KMC and Antibiotics and Glucose	No	Yes	Yes	Yes	No	No	No		Improved				1800	unknown
138	Live Birth	SVD	unkown	1-3 Times	0	1	-ve	1220	0	No	Prematuriy	No	No	No	No	No	No	Yes	No		No			Human Milk	Oxygen and KMC and Antibiotics and Glucose and Recuscitation	No	Yes	Yes	No	No	No	No		Improved				1220	unknown
139	Live Birth	SVD	unkown	1-3 Times	3	2	-ve	3300	0	No	Miconium Aspiration Syndrome	No	No	No	No	No	No	Yes	No		No			Human Milk	Oxygen and KMC and Antibiotics and Glucose	No	No	Yes	Yes	No	No	No		Improved				3300	unknown
140	Live Birth	SVD	unkown	1-3 Times	0	1	unknown	0	0	No	Miconium Aspiration Syndrome	No	Yes	No	No	No	No	No	No		No			Human Milk	Antibiotics and Glucose	Yes	No	Yes	Yes	Yes	No	No		Improved				3600	unknown
141	Live Birth	C/S	unkown	1-3 Times	1	1	-ve	2470	0	No	Miconium Aspiration Syndrome	No	No	Yes	No	No	No	Yes	No		No			Human Milk	KMC and Antibiotics	Yes	Yes	Yes	Yes	No	No	No		Improved				2470	unknown
142	Live Birth	SVD	unkown	1-3 Times	3	2	-ve	0	0	No	Respiratory Distress	No	No	Yes	No	No	No	No	No		No			Human Milk	Oxygen and KMC and Recuscitation	Yes	Yes	Yes	Yes	No	No	No		Improved				0	unknown
143	Live Birth	SVD	unkown	1-3 Times	1	1	-ve	2100	0	No	Prematuriy	Yes	No	No	No	No	Yes	No	Yes		No			Human Milk	Antibiotics and Glucose	No	Yes	Yes	Yes	No	No	No		Improved				2100	unknown
144	Live Birth	SVD	unkown	1-3 Times	3	2	-ve	2500	0	No	Respiratory Distress and Miconium Aspiration Syndrome	No	No	No	Yes	No	No	No	No		No			Human Milk	Oxygen and KMC and Antibiotics and Glucose	Yes	No	Yes	Yes	Yes	No	No		Improved				2545	unknown
145	Live Birth	SVD	unkown	1-3 Times	4	3	-ve	1850	0	No	Respiratory Distress	Yes	No	No	No	No	No	No	No		No			Human Milk	Oxygen and KMC and Antibiotics and Glucose	Yes	Yes	Yes	Yes	No	No	No		Improved				1820	unknown
146	Live Birth	SVD	unkown	1-3 Times	4	3	-ve	0	0	No	Suspected Sepsis	Yes	No	No	No	No	No	No	No		No			Human Milk	Oxygen and Antibiotics and Glucose and Recuscitation	Yes	Yes	Yes	Yes	No	No	No		Improved				0	unknown
147	Live Birth	SVD	unkown	None	1	1	-ve	2600	0	No	Suspected Sepsis	Yes	No	No	No	No	No	No	No		No			Human Milk	Oxygen and KMC and Antibiotics and Glucose	Yes	Yes	Yes	Yes	No	No	No		Improved				2600	unknown
148	Live Birth	SVD	unkown	None	0	1	unknown	3400	0	No	Prematuriy and cogenital Malformation and Others	No	Yes	No	No	No	No	No	No	Acute gastroenteritis	No			Human Milk	KMC and Antibiotics and Glucose	Yes	No	Yes	Yes	Yes	No	No		Improved				2380	unknown
149	Live Birth	SVD	unkown	1-3 Times	1	1	-ve	2340	0	No	Prematuriy	No	No	No	No	No	No	No	Yes		No			Human Milk	Oxygen and KMC and Antibiotics and Glucose	No	No	Yes	Yes	No	No	No		Improved				0	unknown
150	Live Birth	SVD	unkown	1-3 Times	4	1	-ve	3000	40	No	Perinatal Asphyxia	No	No	Yes	No	No	No	No	No		No			Other Milk	Oxygen and Antibiotics and Glucose and Recuscitation	Yes	Yes	Yes	Yes	No	No	No		Improved				2130	unknown
151	Live Birth	SVD	unkown	1-3 Times	2	1	-ve	1150	36	No	Prematuriy	Yes	No	No	No	No	No	No	No		No			Human Milk	Oxygen and KMC and Antibiotics and Glucose	Yes	Yes	Yes	Yes	No	No	No		Improved				2000	unknown
152	Live Birth	SVD	unkown	1-3 Times	0	1	-ve	1320	0	No	Prematuriy	Yes	No	No	No	No	No	No	No		No			Human Milk	Oxygen and KMC and Antibiotics and Glucose	Yes	Yes	Yes	Yes	No	No	No		Improved				0	unknown
153	Live Birth	C/S	unkown	1-3 Times	3	2	-ve	3800	40	No	Respiratory Distress	Yes	No	No	No	No	No	No	No		No			Human Milk	Oxygen and KMC and Antibiotics and Glucose	Yes	Yes	Yes	Yes	No	No	No		Improved				3700	unknown
154	Live Birth	SVD	unkown	1-3 Times	1	1	-ve	2000	37	No	Prematuriy	No	Yes	No	No	No	No	No	No		No			Human Milk	Oxygen and KMC and Antibiotics and Glucose	Yes	No	Yes	Yes	Yes	No	No		Improved				0	unknown
155	Live Birth	SVD	unkown	1-3 Times	7	6	-ve	1800	37	No	Prematuriy	No	No	No	No	No	No	Yes	No		Yes	Yes	2	Human Milk	Oxygen and KMC and Antibiotics and Glucose	No	No	Yes	Yes	No	No	No		Improved				0	unknown
156	Live Birth	SVD	unkown	1-3 Times	2	1	-ve	3000	0	No	Suspected Sepsis	No	No	No	No	No	No	Yes	No		No			Human Milk	Oxygen and Antibiotics and Glucose and Recuscitation	No	No	Yes	Yes	No	No	No		Improved				0	unknown
157	Live Birth	SVD	unkown	1-3 Times	4	3	-ve	2500	37	No	Miconium Aspiration Syndrome	Yes	No	No	No	No	No	No	No		No			Human Milk	Antibiotics and Glucose	Yes	Yes	Yes	Yes	No	No	No		Improved				2475	unknown
158	Live Birth	SVD	unkown	1-3 Times	4	3	-ve	3000	38	No	Miconium Aspiration Syndrome	No	No	Yes	No	No	No	No	No		No			Human Milk	Antibiotics and Glucose	Yes	Yes	Yes	No	No	No	No		Improved				2980	unknown
159	Live Birth	SVD	unkown	1-3 Times	1	1	-ve	1920	34	No	Prematuriy	No	No	No	No	No	No	Yes	No		No			Human Milk	Oxygen and KMC and Antibiotics and Glucose	Yes	No	Yes	Yes	No	No	No		Improved				1850	unknown
160	Live Birth	SVD	unkown	1-3 Times	1	1	-ve	3545	32	No	Respiratory Distress	No	No	No	No	No	No	Yes	No		No			Human Milk	Oxygen and KMC and Antibiotics	No	No	Yes	Yes	No	No	No		Improved				2430	unknown
161	Live Birth	C/S	unkown	1-3 Times	7	6	-ve	2950	37	No	Miconium Aspiration Syndrome	Yes	No	No	No	No	No	No	No		No			Human Milk	Oxygen and Antibiotics and Glucose	No	Yes	Yes	Yes	No	No	No		Improved				2943	unknown
162	Live Birth	SVD	unkown	1-3 Times	1	1	-ve	1770	37	No	Prematuriy	Yes	No	No	No	No	No	No	No		No			Human Milk	KMC and Antibiotics and Glucose	No	Yes	Yes	Yes	No	No	No		Improved				1770	unknown
163	Live Birth	SVD	unkown	1-3 Times	2	2	-ve	3200	37	No	Miconium Aspiration Syndrome	No	No	No	No	No	No	Yes	No		No			Human Milk	Oxygen and Antibiotics and Glucose	Yes	No	Yes	Yes	No	No	No		Improved				3200	unknown
164	Live Birth	SVD	unkown	1-3 Times	4	3	-ve	3000	34	No	Miconium Aspiration Syndrome	No	No	No	No	No	No	Yes	No		No			Human Milk	Oxygen and Antibiotics and Glucose	No	No	Yes	Yes	No	No	No		Improved				2800	unknown
165	Live Birth	Assisted Vaginal	unkown	1-3 Times	1	1	-ve	3300	37	No	Miconium Aspiration Syndrome	No	No	No	No	No	No	Yes	No		No			Human Milk	Antibiotics and Glucose	No	No	Yes	Yes	Yes	No	No		Improved				3300	unknown
166	Live Birth	SVD	unkown	1-3 Times	1	1	-ve	1530	37	No	Prematuriy	No	Yes	No	No	No	Yes	No	No		No			Human Milk	KMC and Antibiotics and Glucose	Yes	No	Yes	Yes	No	No	No		Improved				1530	unknown
167	Live Birth	SVD	unkown	1-3 Times	1	1	-ve	3000	37	No	Miconium Aspiration Syndrome	No	No	No	Yes	No	No	No	No		No			Human Milk	Antibiotics and Glucose	Yes	No	Yes	Yes	Yes	No	No		Improved				3000	unknown
168	Live Birth	SVD	unkown	1-3 Times	4	3	-ve	3500	42	No	Miconium Aspiration Syndrome	No	No	No	No	No	No	Yes	No		No			Human Milk	Antibiotics and Glucose and Recuscitation	Yes	No	Yes	Yes	No	No	No		Improved				3400	unknown
169	Live Birth	SVD	unkown	None	2	1	-ve	2710	37	No	Perinatal Asphyxia	No	Yes	No	No	No	No	No	No		No			Mixed	Oxygen and Antibiotics and Glucose and Recuscitation	Yes	No	Yes	Yes	No	No	No		Died		Asphyxia		2710	unknown
170	Live Birth	SVD	unkown	1-3 Times	1	1	-ve	2800	37	No	Miconium Aspiration Syndrome	No	No	No	No	No	No	Yes	No		No			Human Milk	Oxygen and Antibiotics and Glucose	Yes	No	Yes	Yes	No	No	No		Improved				2960	unknown
171	Live Birth	SVD	unkown	1-3 Times	1	1	-ve	3000	34	No	Miconium Aspiration Syndrome	No	No	No	No	No	No	Yes	No		No			Human Milk	Oxygen and Antibiotics and Glucose	Yes	No	Yes	Yes	No	No	No		Improved				3000	unknown
172	Live Birth	SVD	unkown	1-3 Times	1	1	-ve	2800	37	No	Suspected Sepsis	No	No	No	No	No	No	Yes	No		No			Human Milk	Oxygen and Antibiotics and Glucose	Yes	No	Yes	Yes	No	No	No		Improved				2780	unknown
173	Live Birth	SVD	unkown	1-3 Times	1	1	-ve	3000	37	No	Miconium Aspiration Syndrome	No	No	No	No	No	No	Yes	No		No			Human Milk	Oxygen and Antibiotics and Glucose	Yes	No	Yes	Yes	No	No	No		Improved				3000	unknown
174	Live Birth	SVD	unkown	None	4	3	-ve	3000	37	No	Suspected Sepsis and Congenital Malformation	No	No	Yes	No	No	No	No	No		No			Mixed	Oxygen and Antibiotics and Glucose	Yes	No	Yes	Yes	No	No	No		Died		Asphyxia		2920	unknown
175	Live Birth	SVD	unkown	1-3 Times	4	3	-ve	2900	37	No	Miconium Aspiration Syndrome	No	Yes	No	No	No	No	No	No		No			Human Milk	Oxygen and Antibiotics and Glucose	Yes	No	Yes	Yes	No	No	No		Died		Others	Meconium Aspiration Syndrome	2900	unknown
176	Live Birth	SVD	unkown	1-3 Times	2	1	-ve	3470	37	No	Respiratory Distress	No	No	No	No	No	No	Yes	No		No			Human Milk	Oxygen and Antibiotics and Glucose	Yes	No	Yes	Yes	No	No	No		Improved				3325	unknown
177	Live Birth	C/S	unkown	1-3 Times	3	1	-ve	2300	34	No	Suspected Sepsis	No	No	No	No	No	No	Yes	No		No			Human Milk	Oxygen and Antibiotics and Glucose	No	No	Yes	Yes	No	No	No		Improved				2280	unknown
178	Live Birth	SVD	unkown	1-3 Times	1	1	-ve	3175	38	No	Miconium Aspiration Syndrome	Yes	No	No	No	No	No	Yes	No		No			Human Milk	Oxygen and Antibiotics and Glucose	Yes	No	Yes	Yes	No	No	No		Improved				3000	unknown
179	Live Birth	SVD	unkown	None	1	1	-ve	900	33	No	Cogenital malformation	Yes	No	No	No	No	No	No	No		No			Human Milk	Oxygen and Antibiotics and Glucose	No	Yes	Yes	Yes	No	No	No		Died		Congenital Malformation		900	unknown
180	Live Birth	SVD	unkown	1-3 Times	1	1	-ve	1670	34	No	Prematuriy	No	Yes	No	No	No	No	No	No		No			Human Milk	Oxygen and KMC and Antibiotics and Glucose	No	No	Yes	Yes	No	No	No		Improved				1600	unknown
181	Live Birth	SVD	unkown	1-3 Times	1	1	-ve	1720	37	No	Prematuriy and Miconium Aspiration Syndrome	No	No	No	No	No	Yes	No	No		No			Human Milk	Oxygen and Antibiotics and Glucose	Yes	No	Yes	Yes	No	No	No		Improved				1710	unknown
182	Live Birth	SVD	unkown	4 or more time	0	1	-ve	1720	37	No	Prematuriy	Yes	No	No	No	No	No	No	No		No			Human Milk	KMC and Antibiotics and Glucose	Yes	Yes	Yes	Yes	No	No	No		Improved				1721	unknown
183	Live Birth	SVD	unkown	1-3 Times	1	1	-ve	3000	37	No	Miconium Aspiration Syndrome	No	No	No	No	No	No	Yes	No		No			Human Milk	Antibiotics and Glucose	Yes	No	Yes	Yes	No	No	No		Improved				3000	unknown
184	Live Birth	SVD	unkown	1-3 Times	0	1	-ve	3100	37	No	Suspected Sepsis	No	Yes	No	No	No	No	No	No		No			Human Milk	Antibiotics and Glucose	No	No	Yes	Yes	No	No	No		Improved				3100	unknown
185	Live Birth	SVD	unkown	1-3 Times	1	1	-ve	3000	37	No	Miconium Aspiration Syndrome	No	Yes	No	No	No	No	No	No		No			Human Milk	Oxygen and Antibiotics and Glucose	No	No	Yes	Yes	No	No	No		Improved				3000	unknown
186	Live Birth	SVD	unkown	1-3 Times	8	7	-ve	3500	37	No	Suspected Sepsis	No	Yes	No	No	No	No	No	No		No			Human Milk	Antibiotics and Glucose	No	No	Yes	Yes	No	No	No		Improved				3490	unknown
187	Live Birth	SVD	unkown	1-3 Times	3	2	-ve	3640	37	No	Suspected Sepsis	No	No	No	No	No	No	Yes	No		No			Human Milk	Antibiotics and Glucose	No	No	Yes	Yes	No	No	No		Improved				3640	unknown
188	Live Birth	SVD	unkown	1-3 Times	1	1	-ve	2700	37	No	Suspected Sepsis	Yes	No	No	No	No	No	No	No		No			Human Milk	Antibiotics and Glucose	No	Yes	No	Yes	No	No	No		Improved				2700	unknown
189	Live Birth	SVD	unkown	1-3 Times	2	1	-ve	2900	38	No	Miconium Aspiration Syndrome	No	No	No	No	No	No	Yes	No		No			Human Milk	Antibiotics and Glucose	No	No	No	Yes	No	No	No		Improved				2900	unknown
190	Live Birth	SVD	unkown	1-3 Times	0	1	-ve	1700	37	No	Prematuriy	Yes	No	No	No	No	No	Yes	No		No			Human Milk	Oxygen and Antibiotics and Glucose	No	No	No	No	No	No	No		Improved				1670	unknown
191	Live Birth	SVD	unkown	1-3 Times	3	1	-ve	2460	37	No	Miconium Aspiration Syndrome	No	Yes	No	No	No	No	No	No		No			Human Milk	Glucose	No	No	Yes	Yes	No	No	No		Improved				3360	unknown
192	Live Birth	SVD	unkown	1-3 Times	0	1	-ve	2101	37	No	Prematuriy and Miconium Aspiration Syndrome	No	No	No	No	No	No	Yes	No		No			Human Milk	Glucose	Yes	No	Yes	Yes	No	No	No		Improved				2101	unknown
193	Live Birth	SVD	unkown	1-3 Times	1	1	-ve	3300	39	No	Miconium Aspiration Syndrome	No	No	No	No	No	No	Yes	No		No			Human Milk	Oxygen and Antibiotics and Glucose	No	No	Yes	Yes	No	No	No		Improved				3300	unknown
194	Live Birth	SVD	unkown	1-3 Times	1	1	-ve	2900	38	No	Miconium Aspiration Syndrome	No	No	No	No	No	No	Yes	No		No			Human Milk	Oxygen and Antibiotics and Glucose	Yes	No	Yes	Yes	No	No	No		Improved				2880	unknown
195	Live Birth	SVD	unkown	1-3 Times	1	1	-ve	3320	39	No	Miconium Aspiration Syndrome	No	No	Yes	No	No	No	No	No		No			Human Milk	Oxygen and Antibiotics and Glucose	Yes	No	Yes	Yes	No	No	No		Improved				3320	unknown
196	Live Birth	SVD	unkown	1-3 Times	1	1	-ve	2500	35	No	Suspected Sepsis	No	Yes	No	No	No	No	No	No		No			Human Milk	Antibiotics and Glucose	No	No	Yes	Yes	No	No	No		Improved				0	unknown
197	Live Birth	SVD	unkown	1-3 Times	10	9	-ve	2800	36	No	Suspected Sepsis	No	No	No	No	No	No	Yes	No		No			Human Milk	Oxygen and Antibiotics and Glucose	Yes	No	Yes	Yes	No	No	No		Improved				0	unknown
198	Live Birth	SVD	unkown	1-3 Times	2	1	-ve	3000	37	No	Miconium Aspiration Syndrome	No	Yes	No	No	No	No	No	No		No			Human Milk	Antibiotics and Glucose	Yes	No	Yes	Yes	No	No	No		Improved				3000	unknown
199	Live Birth	SVD	unkown	1-3 Times	6	5	-ve	3160	39	No	Respiratory Distress	No	Yes	No	No	No	No	No	No		No			Human Milk	Oxygen and Antibiotics and Glucose	Yes	No	No	Yes	Yes	No	No		Improved				0	unknown
200	Live Birth	SVD	unkown	1-3 Times	2	1	-ve	4400	0	No	Suspected Sepsis	No	No	No	No	No	No	Yes	No		No			Human Milk	Oxygen and Glucose and Resuscitation	Yes	Yes	No	Yes	Yes	No	No		Improved				0	unknown
201	Live Birth	SVD	unkown	1-3 Times	1	1	-ve	2779	40	No	Other	No	No	No	No	No	No	Yes	No	Neonatal jaundice	Yes	Yes	14	Human Milk	Antibiotics and Glucose	Yes	No	Yes	Yes	No	No	No		Improved				2700	unknown
202	Live Birth	C/S	unkown	1-3 Times	1	1	-ve	1860	32	No	Miconium Aspiration Syndrome	Yes	No	No	No	No	No	No	No		No			Human Milk	Oxygen and KMC and Glucose and Recuscitation	Yes	Yes	Yes	No	No	No	No		Improved				0	unknown
203	Live Birth	SVD	unkown	1-3 Times	1	1	-ve	2850	0	No	Miconium Aspiration Syndrome	No	No	Yes	No	No	No	No	No		No			Human Milk	Oxygen and Antibiotics and Glucose	Yes	Yes	Yes	No	No	No	No		Improved				2850	unknown
204	Live Birth	SVD	unkown	1-3 Times	1	1	-ve	1760	37	No	Prematuriy	Yes	No	No	No	No	No	No	No		No			Human Milk	Oxygen and KMC and Antibiotics	Yes	Yes	Yes	No	No	No	No		Improved				1760	unknown
205	Live Birth	SVD	unkown	1-3 Times	7	6	-ve	2620	38	No	Suspected Sepsis	Yes	No	No	No	No	No	No	No		No			Human Milk	Antibiotics and Glucose	Yes	Yes	Yes	No	No	No	No		Improved				2620	unknown
206	Live Birth	SVD	unkown	1-3 Times	2	1	-ve	3000	38	No	Respiratory Distress	No	No	Yes	No	No	No	No	No		No			Human Milk	Oxygen and KMC and Antibiotics	Yes	No	Yes	No	No	No	No		Improved				3250	unknown
207	Live Birth	SVD	unkown	1-3 Times	3	2	-ve	1220	35	No	Prematuriy	Yes	No	No	No	No	No	No	No		No			Other Milk	Oxygen and Antibiotics and Glucose	Yes	Yes	Yes	Yes	No	No	No		Improved				1200	unknown
208	Live Birth	SVD	unkown	1-3 Times	1	1	-ve	3780	40	No	Miconium Aspiration Syndrome	Yes	No	No	No	No	No	No	No		No			Human Milk	Oxygen and Antibiotics and Glucose	Yes	Yes	Yes	Yes	No	No	No		Improved				3980	unknown
209	Live Birth	SVD	unkown	1-3 Times	1	1	-ve	2500	37	No	Suspected Sepsis	No	Yes	No	No	No	No	No	No		No			Human Milk	Antibiotics and Recuscitation	No	No	Yes	Yes	No	No	No		Improved				2490	unknown
210	Live Birth	SVD	unkown	1-3 Times	0	1	-ve	0	39	No	Suspected Sepsis	No	No	No	No	No	No	Yes	No		No			Human Milk	Oxygen and Antibiotics and Glucose and Recuscitation	Yes	No	Yes	Yes	No	No	No		Improved				0	unknown
211	Live Birth	SVD	unkown	1-3 Times	1	1	-ve	3000	39	No	Miconium Aspiration Syndrome	No	No	Yes	No	No	No	No	No		No			Human Milk	Glucose	Yes	No	Yes	No	No	No	No		Improved				3000	unknown
212	Live Birth	SVD	unkown	1-3 Times	8	7	-ve	1760	35	No	Prematuriy	Yes	No	No	No	No	No	No	No		No			Human Milk	Oxygen and Antibiotics and Glucose	Yes	No	Yes	Yes	No	No	No		Improved				1760	unknown
213	Live Birth	C/S	unkown	1-3 Times	4	3	-ve	2600	36	No	Perinatal Asphyxia	No	No	No	No	No	No	Yes	No		No			Mixed	Oxygen and Antibiotics and Glucose	Yes	No	Yes	Yes	No	No	No		Improved				0	unknown
214	Live Birth	SVD	unkown	None	6	5	-ve	1030	35	No	Prematuriy	No	Yes	No	No	No	No	No	No		No			Other Milk	Oxygen and Antibiotics and Glucose	No	No	Yes	No	No	No	No		Died		Prematurity		0	unknown
215	Live Birth	SVD	unkown	None	5	4	-ve	1090	35	No	Prematuriy	Yes	No	No	No	No	No	No	No		No			Other Milk	Oxygen and Antibiotics and Glucose	Yes	No	Yes	Yes	No	No	No		Improved				0	unknown
216	Live Birth	C/S	unkown	1-3 Times	2	1	-ve	3300	35	No	Miconium Aspiration Syndrome	No	No	No	No	No	No	Yes	No		No			Mixed	Oxygen and Antibiotics and Glucose	No	No	No	Yes	No	No	No		Improved				0	unknown
217	Live Birth	C/S	unkown	1-3 Times	2	1	-ve	3200	42	No	Miconium Aspiration Syndrome	Yes	No	No	No	No	No	No	No		No			Human Milk	Oxygen and Antibiotics and Glucose	No	Yes	No	Yes	No	No	No		Improved				2840	unknown
218	Live Birth	SVD	unkown	1-3 Times	3	2	-ve	1210	34	No	Prematuriy	No	No	No	Yes	No	No	No	No		No			Other Milk	Oxygen and Antibiotics and Glucose	Yes	No	Yes	Yes	No	No	No		Improved				0	unknown
219	Live Birth	SVD	unkown	4 or more time	10	9	-ve	3150	38	No	Cogenital malformation	Yes	No	No	No	No	No	No	No		No			Human Milk	Oxygen and Antibiotics and Glucose	Yes	No	Yes	Yes	No	No	No		Improved				0	unknown
220	Live Birth	SVD	unkown	None	2	1	-ve	2800	38	No	Cogenital malformation & Miconium aspiration syndrome	Yes	No	No	No	No	No	No	No		No			Human Milk	Oxygen and Antibiotics and Glucose	Yes	No	Yes	Yes	No	No	No		Improved				0	unknown
221	Live Birth	SVD	unkown	1-3 Times	1	1	-ve	3000	38	No	Miconium Aspiration Syndrome	Yes	No	No	No	No	No	No	No		No			Human Milk	Antibiotics and Glucose	Yes	No	Yes	Yes	No	No	No		Improved				3000	unknown
222	Live Birth	SVD	unkown	None	6	4	-ve	3000	35	No	Respiratory Distress	No	No	No	No	No	No	Yes	No		No			Human Milk	Oxygen and Antibiotics and Glucose	Yes	No	Yes	Yes	No	No	No		Improved				0	unknown
223	Live Birth	C/S	unkown	1-3 Times	2	1	-ve	3780	38	No	Miconium Aspiration Syndrome	No	No	No	No	No	No	Yes	No		No			Human Milk	Oxygen and Antibiotics and Glucose	Yes	No	Yes	Yes	No	No	No		Improved				0	unknown
224	Live Birth	SVD	unkown	1-3 Times	3	2	-ve	2800	39	No	Suspected Sepsis	No	No	No	No	No	Yes	Yes	No		No			Human Milk	Antibiotics and Glucose	Yes	No	Yes	Yes	No	No	No		Improved				2700	unknown
225	Live Birth	SVD	unkown	1-3 Times	1	1	-ve	800	32	No	Prematuriy	No	No	No	No	No	No	Yes	No		No			Human Milk	Oxygen and KMC and Antibiotics and Glucose	Yes	No	Yes	Yes	No	No	No		No change				0	unknown
226	Live Birth	SVD	unkown	1-3 Times	3	2	-ve	3050	39	No	Miconium Aspiration Syndrome	No	No	No	No	No	No	Yes	No		No			Human Milk	Oxygen and Antibiotics and Glucose	No	No	Yes	Yes	No	No	No		Improved				3025	unknown
227	Live Birth	SVD	unkown	1-3 Times	1	1	-ve	2630	35	No	Suspected Sepsis	No	Yes	No	No	No	No	No	No		No			Human Milk	Antibiotics and Glucose	No	No	Yes	Yes	No	No	No		Improved				2600	unknown
228	Live Birth	SVD	unkown	1-3 Times	2	1	-ve	2160	37	No	Suspected Sepsis	Yes	No	No	No	No	No	No	No		No			Human Milk	Oxygen and KMC and Antibiotics and Glucose	Yes	Yes	Yes	Yes	No	No	No		Improved				2155	unknown
229	Live Birth	SVD	unkown	1-3 Times	2	1	-ve	1925	37	No	Suspected Sepsis	No	No	No	No	No	No	Yes	No		No			Human Milk	Oxygen and KMC and Antibiotics and Glucose	Yes	No	Yes	Yes	No	No	No		Improved				1900	unknown
230	Live Birth	SVD	unkown	1-3 Times	1	1	-ve	2435	36	No	Suspected Sepsis	No	Yes	No	No	No	No	No	No		No			Human Milk	Antibiotics and Glucose	No	No	Yes	Yes	No	No	No		Improved				2450	unknown
231	Live Birth	SVD	unkown	1-3 Times	1	1	-ve	1000	32	No	Prematuriy	No	Yes	No	No	No	No	No	No		No			Human Milk	Oxygen and KMC and Antibiotics and Glucose	Yes	Yes	Yes	Yes	No	No	No		No change				0	unknown
232	Live Birth	SVD	home	None	0	1	-ve	0	38	No	Suspected Sepsis	No	Yes	No	No	No	No	No	No		No			Human Milk	Oxygen and Antibiotics and Glucose and Recuscitation	Yes	Yes	Yes	Yes	No	No	No		Improved				0	unknown
233	Live Birth	SVD	unkown	1-3 Times	6	2	-ve	3500	39	No	Miconium Aspiration Syndrome	No	Yes	No	No	No	No	No	No		No			Human Milk	Oxygen and Antibiotics and Glucose	No	No	Yes	Yes	No	No	No		Died		Others	Meconium Aspiration syndrome	0	unknown
234	Live Birth	C/S	unkown	1-3 Times	1	2	-ve	1500	32	No	Prematuriy	Yes	No	No	No	No	No	No	No		No			Human Milk	KMC and Antibiotics and Glucose	Yes	Yes	Yes	Yes	No	No	No		Improved				0	unknown
235	Live Birth	C/S	unkown	1-3 Times	2	1	-ve	1400	33	No	Prematuriy	No	No	No	No	No	No	Yes	No		No			Human Milk	KMC and Antibiotics and Glucose	Yes	No	Yes	Yes	No	No	No		Died		Prematurity		0	unknown
236	Live Birth	SVD	unkown	1-3 Times	1	1	-ve	2800	38	No	Other	No	No	No	No	No	No	Yes	No	Dehydration	No			Human Milk	Oxygen and Glucose	No	No	Yes	Yes	No	No	No		Improved				2800	unknown
237	Live Birth	SVD	unkown	1-3 Times	1	1	-ve	3500	37	No	Miconium Aspiration Syndrome	No	No	No	No	No	No	Yes	No		No			Human Milk	Antibiotics and Glucose	No	No	Yes	Yes	No	No	No		Improved				3500	unknown
238	Live Birth	SVD	unkown	1-3 Times	3	2	-ve	3400	39	No	Miconium Aspiration Syndrome	No	Yes	No	No	No	No	No	No		No			Human Milk	Antibiotics and Glucose	Yes	No	Yes	Yes	No	No	No		Improved				3400	unknown
239	Live Birth	SVD	unkown	None	4	3	-ve	2230	36	No	Miconium Aspiration Syndrome	No	Yes	No	No	No	No	No	No		No			Human Milk	Antibiotics and Glucose	Yes	No	Yes	Yes	No	No	No		Improved				2230	unknown
240	Live Birth	SVD	unkown	1-3 Times	1	1	-ve	2950	39	No	Suspected Sepsis	No	No	No	No	No	No	Yes	No		No			Human Milk	Oxygen and Antibiotics and Glucose	Yes	Yes	Yes	Yes	No	No	No		Improved				2950	unknown
241	Live Birth	SVD	unkown	1-3 Times	1	1	-ve	1945	38	No	Suspected Sepsis	No	Yes	No	No	No	No	No	No		No			Human Milk	Oxygen and Antibiotics and Glucose	Yes	No	Yes	Yes	Yes	No	No		Improved				1945	unknown
242	Live Birth	SVD	unkown	1-3 Times	2	1	-ve	3830	40	No	Miconium Aspiration Syndrome	Yes	No	No	No	No	No	No	No		No			Human Milk	Oxygen and KMC and Antibiotics and Glucose	Yes	Yes	Yes	Yes	Yes	No	No		Improved				0	unknown
243	Live Birth	SVD	unkown	1-3 Times	2	1	-ve	1300	33	No	Prematuriy	Yes	No	No	No	No	No	No	No		No			Human Milk	Oxygen and KMC and Antibiotics and Glucose and Recuscitation	Yes	Yes	Yes	Yes	Yes	No	No		Improved				0	unknown
244	Live Birth	SVD	unkown	1-3 Times	2	1	-ve	1200	33	No	Prematuriy	Yes	No	No	No	No	No	No	No		No			Human Milk	Oxygen and KMC and Antibiotics and Glucose and Recuscitation	Yes	Yes	Yes	Yes	Yes	No	No		Improved				0	unknown
245	Live Birth	SVD	unkown	1-3 Times	2	1	-ve	1400	33	No	Prematuriy	Yes	No	No	No	No	No	No	No		No			Human Milk	Oxygen and KMC and Antibiotics and Glucose and Recuscitation	Yes	Yes	Yes	Yes	Yes	No	No		Improved				0	unknown
246	Live Birth	SVD	unkown	None	1	1	-ve	2600	38	No	Perinatal Asphyxia	No	No	No	No	No	No	Yes	No		No			Human Milk	Oxygen and Antibiotics and Glucose and Recuscitation	Yes	No	Yes	Yes	Yes	No	No		Improved				2810	unknown
247	Live Birth	SVD	unkown	1-3 Times	1	1	-ve	2000	34	No	Prematuriy	Yes	No	No	No	No	No	No	No		No			Human Milk	Oxygen and KMC and Antibiotics and Glucose and Recuscitation	Yes	Yes	Yes	Yes	Yes	No	No		Improved				1390	unknown
248	Live Birth	SVD	unkown	1-3 Times	1	1	-ve	3000	37	No	Miconium Aspiration Syndrome	No	No	No	No	No	No	Yes	No		No			Human Milk	Oxygen and Antibiotics and Glucose and Recuscitation	Yes	Yes	Yes	Yes	Yes	No	No		Improved				2900	unknown
249	Live Birth	SVD	unkown	1-3 Times	1	1	-ve	1400	35	No	Prematuriy	No	No	No	No	No	No	No	Yes		No			Human Milk	Oxygen and KMC and Antibiotics and Glucose and Recuscitation	Yes	No	No	Yes	No	No	No		Improved				0	unknown
250	Live Birth	SVD	unkown	1-3 Times	1	1	-ve	3200	38	No	Miconium Aspiration Syndrome	No	No	No	Yes	No	No	No	No		No			Human Milk	Oxygen and KMC and Antibiotics and Glucose and Recuscitation	Yes	No	Yes	Yes	Yes	No	No		Improved				0	unknown
251	Live Birth	SVD	unkown	1-3 Times	1	1	-ve	3950	39	No	Suspected Sepsis	No	Yes	No	No	No	No	No	No		No			Human Milk	Oxygen and Antibiotics and Glucose and Recuscitation	Yes	No	Yes	Yes	Yes	No	No		Improved				3250	unknown
252	Live Birth	SVD	unkown	1-3 Times	1	1	-ve	3830	38	No	Respiratory Distress	No	No	Yes	No	No	No	No	No		No			Human Milk	Oxygen and Antibiotics and Glucose and Recuscitation	Yes	No	Yes	Yes	Yes	No	No		Improved				3800	unknown
253	Live Birth	SVD	unkown	1-3 Times	3	2	-ve	2900	0	No	Miconium Aspiration Syndrome	No	No	No	No	No	No	Yes	No		No			Human Milk	Oxygen and KMC and Glucose and Recuscitation	Yes	Yes	No	Yes	Yes	No	No		Improved				2900	unknown
254	Live Birth	SVD	unkown	1-3 Times	1	1	-ve	0	0	No	Miconium Aspiration Syndrome	No	No	No	No	No	No	Yes	No		No			Human Milk	Oxygen and KMC and Glucose and Recuscitation	Yes	Yes	No	Yes	Yes	No	No		Improved				0	unknown
255	Live Birth	SVD	unkown	1-3 Times	7	1	-ve	3250	0	No	Suspected Sepsis	No	Yes	No	No	No	No	No	No		No			Human Milk	Antibiotics and Glucose	Yes	No	Yes	No	No	No	No		Improved				3340	unknown
256	Live Birth	SVD	unkown	1-3 Times	1	1	-ve	3000	0	No	Suspected Sepsis	No	Yes	No	No	No	No	No	No		No			Human Milk	Oxygen and Antibiotics	Yes	No	Yes	Yes	No	No	No		Improved				3080	unknown
257	Live Birth	SVD	unkown	1-3 Times	4	3	-ve	3150	39	No	Miconium Aspiration Syndrome	No	No	Yes	No	No	No	No	No		No			Human Milk	Oxygen and Antibiotics and Glucose	Yes	No	No	Yes	No	No	No		Improved				3220	unknown
258	Live Birth	C/S	unkown	1-3 Times	6	5	-ve	4500	38	No	Miconium Aspiration Syndrome	No	Yes	No	No	No	No	No	No		No			Human Milk	Oxygen and Antibiotics and Glucose	Yes	No	Yes	Yes	No	No	No		Improved				4000	unknown
259	Live Birth	SVD	unkown	1-3 Times	4	4	-ve	3000	38	No	Suspected Sepsis	No	No	No	Yes	No	No	No	No		No			Human Milk	Oxygen and Antibiotics and Glucose	Yes	No	Yes	Yes	No	No	No		Improved				2760	unknown
260	Live Birth	SVD	unkown	1-3 Times	3	2	-ve	4000	39	No	Respiratory Distress	No	Yes	No	No	No	No	No	No		No			Human Milk	Oxygen and Glucose	No	No	Yes	Yes	No	No	No		Improved				4000	unknown
261	Live Birth	SVD	unkown	1-3 Times	1	1	-ve	2800	37	No	Suspected Sepsis	No	No	No	No	No	No	Yes	No		No			Human Milk	Oxygen and Antibiotics and Glucose	No	No	Yes	Yes	No	No	No		Improved				2800	unknown
262	Live Birth	SVD	unkown	1-3 Times	3	2	-ve	2400	37	No	Suspected Sepsis	No	No	No	No	No	No	Yes	No		No			Human Milk	Antibiotics	No	No	Yes	Yes	No	No	No		Improved				2430	unknown
263	Live Birth	C/S	unkown	1-3 Times	4	3	-ve	3450	38	No	Perinatal Asphyxia	No	No	No	Yes	No	No	No	No		No			Human Milk	Oxygen and Antibiotics and Glucose	Yes	No	Yes	Yes	No	No	No		Improved				3450	unknown
264	Live Birth	SVD	unkown	1-3 Times	1	1	-ve	2500	38	No	Suspected Sepsis	No	No	No	No	No	No	No	Yes		No			Human Milk	Antibiotics and Glucose	No	No	No	Yes	No	No	Yes		Improved				2430	unknown
265	Live Birth	SVD	unkown	1-3 Times	1	1	-ve	2500	37	No	Miconium Aspiration Syndrome	No	Yes	No	No	No	No	No	No		No			Human Milk	Antibiotics and Glucose	No	No	Yes	Yes	No	No	No		Improved				3045	unknown
266	Live Birth	SVD	unkown	1-3 Times	2	1	-ve	3000	36	No	Miconium Aspiration Syndrome	No	No	Yes	No	No	No	No	No		No			Human Milk	Antibiotics and Glucose	Yes	No	Yes	Yes	No	No	No		Improved				3000	unknown
267	Live Birth	SVD	unkown	1-3 Times	10	9	-ve	3000	38	No	Perinatal Asphyxia	No	No	No	No	No	No	Yes	No		No			Human Milk	Oxygen and Antibiotics and Glucose	No	No	Yes	Yes	No	No	No		Improved				3210	unknown
268	Live Birth	SVD	unkown	1-3 Times	2	1	-ve	3400	35	No	Other	No	No	Yes	No	No	No	No	No	Neonatal jaundice	Yes	Yes	0	Human Milk	Others	Yes	No	Yes	Yes	No	No	No		Improved				3225	unknown
269	Live Birth	SVD	unkown	1-3 Times	2	1	-ve	2400	35	No	Suspected Sepsis	Yes	No	No	No	No	No	No	No		No			Human Milk	Antibiotics and Glucose	No	No	Yes	Yes	No	No	No		Improved				2190	unknown
270	Live Birth	SVD	unkown	1-3 Times	7	6	-ve	3000	39	No	Respiratory Distress	No	No	Yes	No	No	No	Yes	No		No			Human Milk	Oxygen and Antibiotics and Glucose	Yes	No	Yes	Yes	No	No	No		Improved				3000	unknown
271	Live Birth	SVD	unkown	1-3 Times	1	1	-ve	3200	0	No	Miconium Aspiration Syndrome	No	No	No	No	No	No	No	Yes		No			Human Milk	Antibiotics and Glucose	No	No	Yes	Yes	No	No	No		Improved				2950	unknown
272	Live Birth	SVD	unkown	1-3 Times	3	2	-ve	2700	38	No	Respiratory Distress	No	No	Yes	No	No	No	No	No		No			Human Milk	Oxygen and Antibiotics and Glucose	Yes	No	Yes	Yes	No	No	No		Improved				2780	unknown
273	Live Birth	SVD	unkown	1-3 Times	4	3	-ve	1400	33	No	Prematuriy	No	No	No	No	No	No	No	Yes		No			Human Milk	Antibiotics and Glucose	No	No	No	Yes	No	No	No		Improved				1900	unknown
274	Live Birth	SVD	unkown	1-3 Times	3	4	-ve	2400	38	No	Other	No	Yes	No	No	No	No	No	No	Spinal bifida	No			Human Milk	Antibiotics and Glucose	No	No	Yes	Yes	No	No	No		Improved				2430	unknown
275	Live Birth	SVD	unkown	1-3 Times	1	1	-ve	3800	38	No	Respiratory Distress	No	No	Yes	No	No	No	No	No		No			Human Milk	Oxygen and Antibiotics and Glucose	Yes	No	Yes	Yes	No	No	No		Improved				3800	unknown
276	Live Birth	SVD	unkown	1-3 Times	2	1	-ve	2900	37	No	Other	No	Yes	No	No	No	No	No	No	Hypoglycemia	No			Human Milk	Glucose	Yes	No	Yes	Yes	No	No	No		Improved				2980	unknown
277	Live Birth	SVD	unkown	1-3 Times	1	1	-ve	1600	38	No	Suspected Sepsis	No	No	Yes	No	No	No	Yes	No		No			Human Milk	Antibiotics and Glucose	Yes	No	Yes	Yes	No	No	No		Improved				2630	unknown
278	Live Birth	SVD	unkown	1-3 Times	1	1	-ve	3200	39	No	Respiratory Distress	No	No	No	No	No	No	Yes	No		No			Human Milk	Oxygen and Antibiotics and Glucose	No	No	Yes	Yes	No	No	No		Improved				3225	unknown
279	Live Birth	SVD	unkown	1-3 Times	2	1	-ve	3800	38	No	Suspected Sepsis	No	No	Yes	No	No	No	No	No		No			Human Milk	Oxygen and Antibiotics and Glucose	Yes	No	Yes	No	No	No	No		Improved				3900	unknown
280	Live Birth	SVD	unkown	1-3 Times	1	1	-ve	3300	38	No	Respiratory Distress and Miconium Aspiration Syndrome	No	No	Yes	No	No	No	Yes	No		No			Human Milk	Oxygen and Antibiotics and Glucose	Yes	No	Yes	Yes	No	No	No		Improved				3360	unknown
281	Live Birth	SVD	unkown	1-3 Times	2	1	-ve	3800	38	No	Miconium Aspiration Syndrome	No	No	Yes	No	No	No	No	No		No			Human Milk	Antibiotics and Glucose	Yes	Yes	No	Yes	No	No	No		Improved				3690	unknown
282	Live Birth	C/S	unkown	1-3 Times	4	3	-ve	3200	38	No	Respiratory Distress	No	No	No	No	No	No	Yes	No		No			Human Milk	Oxygen and Antibiotics	No	No	Yes	No	No	No	No		Improved				3200	unknown
283	Live Birth	C/S	unkown	1-3 Times	2	1	-ve	2500	37	No	Miconium Aspiration Syndrome	No	No	Yes	No	No	No	No	No		No			Human Milk	Antibiotics	Yes	No	Yes	No	No	No	No		Improved				2500	unknown
284	Live Birth	SVD	unkown	1-3 Times	7	6	-ve	3000	39	No	Respiratory Distress and Miconium Aspiration Syndrome	No	No	No	No	No	No	Yes	No		No			Human Milk	Oxygen and Antibiotics and Glucose	Yes	No	Yes	Yes	No	No	No		Improved				2800	unknown
285	Live Birth	SVD	unkown	1-3 Times	1	1	-ve	2000	36	No	Respiratory Distress	No	No	Yes	No	No	No	No	No		No			Human Milk	Oxygen and KMC and Glucose	Yes	No	Yes	Yes	No	No	No		Improved				0	unknown
286	Live Birth	C/S	unkown	1-3 Times	1	1	-ve	3240	38	No	Respiratory Distress	No	No	No	No	No	No	Yes	No		No			Human Milk	Oxygen and Antibiotics	No	No	Yes	Yes	No	No	No		Improved				3240	unknown
287	Live Birth	SVD	unkown	1-3 Times	4	3	-ve	3125	38	No	Miconium Aspiration Syndrome	Yes	No	No	No	No	No	No	No		No			Human Milk	Oxygen and Antibiotics and Glucose	No	No	Yes	Yes	No	No	No		Improved				3320	unknown
288	Live Birth	SVD	unkown	1-3 Times	5	4	-ve	3400	38	No	Respiratory Distress	Yes	No	No	No	No	No	No	No		No			Human Milk	Oxygen and Antibiotics and Glucose	No	No	Yes	Yes	No	No	No		Improved				3240	unknown
289	Live Birth	SVD	unkown	1-3 Times	1	1	-ve	2780	37	No	Miconium Aspiration Syndrome	No	No	No	No	No	Yes	No	No		No			Human Milk	Antibiotics and Glucose	No	No	No	Yes	No	No	No		Improved				2540	unknown
290	Live Birth	SVD	unkown	1-3 Times	2	1	-ve	2510	36	No	Prematuriy	No	Yes	No	No	No	No	No	No		No			Human Milk	Antibiotics and Glucose	No	No	Yes	No	No	No	No		Improved				2350	unknown
291	Live Birth	SVD	unkown	1-3 Times	2	1	-ve	1940	36	No	Prematuriy	No	No	No	No	No	No	Yes	No		No			Human Milk	Antibiotics and Glucose	No	Yes	Yes	No	No	No	No		Improved				1750	unknown
292	Live Birth	SVD	unkown	1-3 Times	10	9	-ve	3170	35	No	Cogenital malformation	No	No	Yes	No	No	No	No	No		No			Human Milk	Glucose	No	Yes	Yes	No	No	No	No		Improved				3170	unknown
293	Live Birth	SVD	unkown	1-3 Times	1	1	-ve	2000	38	No	Suspected Sepsis	No	No	No	No	No	No	Yes	No		No			Human Milk	Antibiotics	No	Yes	Yes	No	No	No	No		Improved				2260	unknown
294	Live Birth	SVD	unkown	1-3 Times	1	1	-ve	3200	38	No	Miconium Aspiration Syndrome	Yes	No	No	No	No	No	No	No		No			Human Milk	KMC and Antibiotics	No	No	No	No	No	No	No		Improved				3000	unknown
295	Live Birth	SVD	unkown	1-3 Times	3	2	-ve	3000	38	No	Respiratory Distress	No	No	Yes	No	No	No	No	No		No			Human Milk	KMC and Antibiotics	No	No	Yes	No	No	No	No		Improved				3000	unknown
296	Live Birth	SVD	unkown	1-3 Times	2	1	-ve	3140	0	No	Suspected Sepsis	No	Yes	No	No	No	No	No	No		No			Human Milk	Antibiotics and Glucose	No	No	Yes	No	No	No	No		Improved				0	unknown
297	Live Birth	SVD	unkown	1-3 Times	2	1	-ve	2700	0	No	Suspected Sepsis	No	No	No	No	No	No	Yes	No		No			Human Milk	Oxygen and Antibiotics and Glucose	No	No	Yes	Yes	No	No	No		Improved				2700	unknown
298	Live Birth	SVD	unkown	1-3 Times	2	1	-ve	2850	38	No	Prematuriy	Yes	No	No	No	No	No	No	No		No			Human Milk	Recuscitation	No	No	Yes	Yes	No	No	No		Improved				2750	unknown
299	Live Birth	SVD	unkown	1-3 Times	1	1	-ve	3300	38	No	Miconium Aspiration Syndrome	No	No	No	Yes	No	No	No	No		No			Human Milk	KMC and Antibiotics	Yes	Yes	Yes	No	No	No	No		Improved				3210	unknown
300	Live Birth	SVD	unkown	1-3 Times	3	2	-ve	3000	37	No	Respiratory Distress	No	No	No	No	No	No	No	Yes		No			Human Milk	Antibiotics	No	No	No	Yes	No	No	No		Improved				3110	unknown
301	Live Birth	SVD	unkown	1-3 Times	2	1	-ve	3000	38	No	Suspected Sepsis	No	No	No	No	No	No	Yes	No		No			Human Milk	Antibiotics	No	No	Yes	Yes	No	No	No		Improved				3000	unknown
302	Live Birth	SVD	unkown	1-3 Times	2	1	-ve	3000	39	No	Miconium Aspiration Syndrome	No	No	Yes	No	No	No	No	No		No			Human Milk	Antibiotics and Glucose	Yes	No	Yes	Yes	No	No	No		Improved				3400	unknown
303	Live Birth	SVD	unkown	1-3 Times	2	1	-ve	1000	35	No	Prematuriy	No	Yes	No	No	No	No	No	No		No			Human Milk	Antibiotics and Glucose	No	No	Yes	Yes	No	No	No		Improved				0	unknown
304	Live Birth	SVD	unkown	1-3 Times	5	4	-ve	3000	37	No	Perinatal Asphyxia	No	No	No	No	No	No	Yes	No		No			Human Milk	Oxygen and KMC and Antibiotics	Yes	No	Yes	Yes	No	No	No		Died		Asphyxia		3000	unknown
305	Live Birth	SVD	unkown	1-3 Times	4	3	-ve	3200	0	No	Other	No	No	No	No	No	No	Yes	No	Hypothermia	No			Human Milk	Glucose	No	No	No	Yes	No	No	No		Improved				3250	unknown
306	Live Birth	SVD	unkown	1-3 Times	3	2	-ve	3500	0	No	Miconium Aspiration Syndrome	No	No	No	Yes	No	No	Yes	No		No			Human Milk	Antibiotics and Glucose	Yes	No	Yes	Yes	No	No	No		Improved				0	unknown
307	Live Birth	SVD	unkown	1-3 Times	1	1	-ve	2660	36	No	Miconium Aspiration Syndrome	No	No	Yes	No	No	No	No	No		No			Human Milk	Glucose	Yes	No	No	Yes	No	No	No		Improved				2660	unknown
308	Live Birth	C/S	unkown	1-3 Times	1	1	-ve	3445	0	No	Perinatal Asphyxia and Miconium Aspiration Syndrome	Yes	No	No	No	No	No	No	No		No			Human Milk	Oxygen and Antibiotics and Glucose	No	No	Yes	Yes	No	No	No		Died		Others	Meconium Aspiration syndrome and Perinatal Asphyxia stage II	3405	unknown
309	Live Birth	SVD	unkown	1-3 Times	3	2	-ve	2500	33	No	Respiratory Distress	Yes	No	No	No	No	No	No	No		No			Human Milk	Oxygen and Glucose	Yes	No	Yes	Yes	No	No	No		Died		Others	Respiratory Distress	2645	unknown
310	Live Birth	SVD	unkown	1-3 Times	1	1	-ve	1600	34	No	Prematuriy	No	No	No	Yes	No	No	Yes	No		No			Human Milk	Antibiotics and Glucose	Yes	No	Yes	Yes	No	No	No		Improved				1550	unknown
311	Live Birth	SVD	unkown	1-3 Times	3	2	-ve	1400	32	No	Prematuriy	No	No	No	Yes	No	No	No	No		No			Human Milk	Oxygen and Antibiotics and Glucose	No	No	Yes	Yes	No	No	No		Improved				1470	unknown
312	Live Birth	C/S	unkown	1-3 Times	1	1	-ve	2000	37	No	Perinatal Asphyxia	No	Yes	No	No	No	No	No	No		No			Human Milk	Antibiotics and Glucose	No	No	Yes	Yes	No	No	No		Improved				2000	unknown
313	Live Birth	SVD	unkown	1-3 Times	1	1	-ve	1800	37	No	Suspected Sepsis	Yes	No	No	No	No	No	No	No		No			Human Milk	Antibiotics and Glucose	No	No	No	Yes	No	No	No		Improved				1800	unknown
314	Live Birth	C/S	unkown	1-3 Times	1	1	-ve	2300	0	No	Perinatal Asphyxia and Miconium Aspiration Syndrome	No	No	No	No	No	No	Yes	No		No			Human Milk	Oxygen and Antibiotics and Glucose	No	No	Yes	Yes	No	No	No		Improved				2240	unknown
315	Live Birth	C/S	unkown	1-3 Times	3	2	-ve	1600	0	No	Prematuriy	No	No	No	No	No	No	Yes	No		No			Human Milk	Glucose	No	No	Yes	Yes	No	No	No		Improved				1600	unknown
316	Live Birth	SVD	unkown	1-3 Times	2	1	-ve	3800	38	No	Miconium Aspiration Syndrome	Yes	No	No	No	No	No	No	No		No			Human Milk	Antibiotics and Glucose	No	No	Yes	Yes	No	No	No		Improved				3800	unknown
317	Live Birth	C/S	unkown	1-3 Times	1	1	-ve	3000	37	No	Miconium Aspiration Syndrome	Yes	No	No	No	No	No	Yes	No		No			Human Milk	Antibiotics and Glucose	No	Yes	No	Yes	No	No	No		Improved				3040	unknown
318	Live Birth	SVD	unkown	1-3 Times	6	5	-ve	2000	32	No	Prematuriy	Yes	No	No	No	No	No	No	No		No			Human Milk	Antibiotics and Glucose	No	No	Yes	Yes	No	No	No		Improved				2020	unknown
319	Live Birth	C/S	unkown	1-3 Times	2	1	-ve	3900	39	No	Miconium Aspiration Syndrome	No	No	No	No	No	No	Yes	No		No			Human Milk	Antibiotics and Glucose	No	No	Yes	Yes	No	No	No		Improved				3960	unknown
320	Live Birth	SVD	unkown	1-3 Times	1	1	-ve	1400	33	No	Prematuriy	No	Yes	No	No	No	No	No	No		No			Human Milk	Antibiotics and Glucose	No	No	Yes	No	No	No	No		Died		Prematurity		1400	unknown
321	Live Birth	Assisted Vaginal	unkown	1-3 Times	1	1	-ve	3000	38	No	Miconium Aspiration Syndrome	No	No	Yes	No	No	No	No	No		No			Human Milk	Antibiotics and Glucose	Yes	No	No	Yes	No	No	No		Improved				3000	unknown
322	Live Birth	SVD	unkown	1-3 Times	2	1	-ve	3650	38	No	Suspected Sepsis	No	No	Yes	No	No	No	No	No		No			Human Milk	Antibiotics	Yes	No	No	Yes	No	No	No		Improved				3680	unknown
323	Live Birth	C/S	unkown	1-3 Times	1	1	-ve	3400	38	No	Respiratory Distress	No	No	Yes	No	No	No	No	No		No			Human Milk	Oxygen and Glucose	Yes	No	No	Yes	No	No	No		Improved				3440	unknown
324	Live Birth	SVD	unkown	1-3 Times	2	1	-ve	2645	37	No	Respiratory Distress	No	Yes	No	No	No	No	No	No		No			Human Milk	Oxygen and Glucose	No	No	Yes	Yes	No	No	No		Improved				2650	unknown
325	Live Birth	C/S	unkown	1-3 Times	1	1	-ve	2400	37	No	Respiratory Distress	No	No	No	No	No	No	Yes	No		No			Human Milk	Oxygen and Glucose	No	No	Yes	Yes	No	No	No		Improved				2450	unknown
326	Live Birth	SVD	unkown	1-3 Times	4	3	-ve	3800	38	No	Suspected Sepsis	No	Yes	No	No	No	No	No	No		No			Human Milk	Antibiotics and Glucose	No	No	Yes	Yes	No	No	No		Improved				3800	unknown
327	Live Birth	SVD	unkown	1-3 Times	7	6	-ve	3700	38	No	Miconium Aspiration Syndrome	No	No	No	No	No	No	Yes	No		No			Human Milk	Antibiotics and Glucose	No	No	Yes	Yes	No	No	No		Improved				3705	unknown
328	Live Birth	SVD	unkown	1-3 Times	2	1	-ve	2900	38	No	Perinatal Asphyxia	No	No	No	Yes	No	No	No	No		No			Human Milk	Antibiotics and Glucose	No	No	Yes	Yes	No	No	No		Improved				2900	unknown
329	Live Birth	SVD	unkown	1-3 Times	9	6	-ve	2980	38	No	Cogenital malformations & others	No	No	Yes	No	No	No	No	No	Anemia	No			Human Milk	Oxygen and Antibiotics and Glucose	Yes	No	Yes	Yes	No	No	No		Improved				3250	unknown
330	Live Birth	SVD	unkown	1-3 Times	2	1	-ve	3240	38	No	Suspected Sepsis	No	No	No	Yes	No	No	No	No		No			Human Milk	Antibiotics and Glucose	No	No	Yes	Yes	No	No	No		Improved				3240	unknown
331	Live Birth	SVD	unkown	1-3 Times	1	1	-ve	3500	36	No	Miconium Aspiration Syndrome	No	Yes	No	No	No	No	No	No		No			Human Milk	Antibiotics and Glucose	No	No	Yes	No	No	No	No		Improved				3350	unknown
332	Live Birth	SVD	unkown	1-3 Times	3	2	-ve	2600	36	No	Perinatal Asphyxia	No	Yes	No	No	No	No	No	No		No			Human Milk	Antibiotics and Glucose	No	Yes	Yes	No	No	No	No		Improved				2710	unknown
333	Live Birth	SVD	unkown	1-3 Times	7	6	-ve	3700	36	No	Respiratory Distress	No	No	No	No	No	No	Yes	No		No			Human Milk	Oxygen and Antibiotics and Glucose	No	No	Yes	Yes	No	No	No		Improved				3220	unknown
334	Live Birth	SVD	unkown	1-3 Times	8	7	-ve	3000	36	No	Suspected Sepsis	No	No	No	No	No	No	Yes	No		No			Human Milk	KMC and Antibiotics	No	No	Yes	Yes	No	No	No		Improved				3000	unknown
335	Live Birth	SVD	unkown	1-3 Times	2	1	-ve	3200	37	No	Miconium Aspiration Syndrome	Yes	No	No	No	No	No	No	No		No			Human Milk	Antibiotics and Glucose	No	No	Yes	Yes	No	No	No		Improved				3200	unknown
336	Live Birth	SVD	unkown	1-3 Times	6	5	-ve	1800	36	No	Miconium Aspiration Syndrome	Yes	No	No	No	No	No	No	No		No			Human Milk	Antibiotics and Glucose	Yes	No	No	Yes	No	No	No		Improved				2110	unknown
337	Live Birth	SVD	unkown	1-3 Times	4	3	-ve	1800	0	No	Prematuriy	No	No	No	No	No	No	No	Yes		No			Human Milk	Antibiotics and Glucose	No	No	Yes	Yes	No	Yes	No		Improved				1900	unknown
338	Live Birth	SVD	unkown	1-3 Times	4	3	-ve	1700	0	No	Prematuriy	No	Yes	No	No	No	No	No	No		No			Human Milk	Oxygen and Glucose	Yes	No	Yes	Yes	No	No	No		Improved				1600	unknown
339	Live Birth	SVD	unkown	1-3 Times	7	6	-ve	3500	37	No	Miconium Aspiration Syndrome	No	Yes	No	No	No	No	No	No		No			Human Milk	Glucose	Yes	No	Yes	Yes	No	No	No		Improved				3500	unknown
340	Live Birth	SVD	unkown	1-3 Times	3	2	-ve	3150	0	No	Suspected Sepsis	No	Yes	No	No	No	No	No	No		No			Human Milk	Oxygen and Antibiotics and Glucose	No	No	Yes	Yes	No	No	No		Improved				3000	unknown
341	Live Birth	SVD	unkown	1-3 Times	2	1	-ve	2700	38	No	Respiratory Distress	Yes	No	No	No	No	No	No	No		No			Human Milk	Oxygen and Glucose	Yes	Yes	Yes	Yes	No	No	No		Improved				2760	unknown
342	Live Birth	SVD	unkown	1-3 Times	1	1	-ve	3300	0	No	Other	Yes	No	Yes	No	No	No	No	No	Hemorrhage disorder	No			Human Milk	Antibiotics and Glucose & Blood transfusion	Yes	No	Yes	Yes	No	No	No		Improved				3300	unknown
343	Live Birth	SVD	unkown	1-3 Times	3	3	-ve	2840	0	No	Suspected Sepsis	Yes	No	No	No	No	No	No	No		No			Human Milk	Oxygen and Antibiotics and Glucose	Yes	No	No	Yes	Yes	No	No		Improved				2840	unknown
344	Live Birth	SVD	unkown	1-3 Times	7	6	-ve	3000	0	No	Suspected Sepsis	No	No	No	No	No	No	Yes	No		No			Human Milk	Antibiotics and Glucose	Yes	No	Yes	Yes	No	No	No		Improved				3610	unknown
345	Live Birth	SVD	unkown	1-3 Times	5	1	-ve	2180	38	No	Prematuriy	No	No	No	No	No	Yes	No	Yes		No			Human Milk	Oxygen and KMC and Antibiotics and Glucose	Yes	No	Yes	Yes	No	No	No		Improved				2555	unknown
346	Live Birth	SVD	unkown	1-3 Times	1	1	-ve	2000	0	No	Prematuriy and Respiratory Distress	No	No	No	No	No	No	Yes	No		No			Human Milk	Oxygen and Antibiotics and Glucose	Yes	No	Yes	Yes	No	No	No		Improved				2000	unknown
347	Live Birth	SVD	unkown	1-3 Times	1	1	-ve	3435	36	No	Miconium Aspiration Syndrome	No	Yes	No	No	No	No	No	Yes		No			Human Milk	Oxygen and Antibiotics and Glucose	No	No	Yes	Yes	No	No	No		Improved				3250	unknown
348	Live Birth	SVD	unkown	1-3 Times	4	3	-ve	2130	0	No	Suspected Sepsis and other	No	No	No	Yes	No	No	Yes	No	Dehydration	No			Human Milk	Antibiotics and Glucose	Yes	No	Yes	Yes	No	No	No		Improved				2300	unknown
349	Live Birth	SVD	unkown	1-3 Times	1	1	-ve	2500	0	No	Perinatal Asphyxia and Miconium Aspiration Syndrome	Yes	Yes	No	No	No	No	No	No		No			Human Milk	Oxygen and Antibiotics and Glucose	Yes	Yes	Yes	Yes	No	No	No		Improved				2300	unknown
350	Live Birth	SVD	unkown	1-3 Times	1	1	-ve	2000	33	No	Prematuriy and Suspected Sepsis	No	No	Yes	No	No	No	No	No		No			Human Milk	Oxygen and KMC and Antibiotics and Glucose	Yes	No	Yes	Yes	No	No	No		Improved				2000	unknown
351	Live Birth	SVD	unkown	1-3 Times	1	1	-ve	3500	37	No	Respiratory Distress	No	No	No	No	No	No	Yes	No		No			Human Milk	Oxygen and Antibiotics and Glucose	Yes	No	Yes	Yes	No	No	No		Improved				3400	unknown
352	Live Birth	SVD	unkown	1-3 Times	1	1	-ve	4485	36	No	Miconium Aspiration Syndrome	No	No	No	No	No	No	Yes	No		No			Human Milk	Oxygen and Antibiotics and Glucose	Yes	No	Yes	Yes	No	No	No		Improved				4000	unknown
353	Live Birth	SVD	unkown	1-3 Times	1	1	-ve	3000	0	No	Suspected Sepsis	No	Yes	No	No	No	No	No	No		No			Human Milk	Oxygen and Antibiotics and Glucose	Yes	No	Yes	Yes	No	No	No		Improved				2970	unknown
354	Live Birth	SVD	unkown	1-3 Times	2	1	-ve	2000	0	No	Prematuriy and others	Yes	No	No	No	No	No	No	Yes	Law birth weight	No			Human Milk	Oxygen and Antibiotics and Glucose	Yes	No	Yes	Yes	No	No	No		Died		Prematurity		1890	unknown
355	Live Birth	SVD	health_facilit	1-3 Times	1	1	-ve	2500	34	No	Miconium Aspiration Syndrome	No	No	No	No	No	No	Yes	No		No			Human Milk	Oxygen and Antibiotics and Glucose	Yes	No	Yes	Yes	No	No	No		Improved				2710	unknown
356	Live Birth	SVD	unkown	1-3 Times	1	1	-ve	3500	0	No	Suspected Sepsis	No	Yes	No	No	No	No	No	No		No			Human Milk	Oxygen and Antibiotics and Glucose	Yes	No	Yes	Yes	No	No	No		Improved				3050	unknown
357	Live Birth	SVD	unkown	1-3 Times	7	5	-ve	3800	0	No	Respiratory Distress	No	No	Yes	No	No	No	No	No		No			Human Milk	Oxygen and Antibiotics and Glucose	Yes	No	Yes	Yes	No	No	No		Improved				2850	unknown
358	Live Birth	SVD	unkown	1-3 Times	1	1	-ve	1500	0	No	Prematuriy	Yes	No	No	No	No	No	No	No		No			Human Milk	Oxygen and Antibiotics and Glucose	Yes	No	Yes	Yes	No	No	No		Improved				1840	unknown
359	Live Birth	SVD	unkown	1-3 Times	6	5	-ve	3600	36	No	Miconium Aspiration Syndrome	No	No	No	No	No	No	Yes	No		No			Human Milk	Oxygen and Antibiotics	Yes	No	Yes	No	No	No	No		Improved				3600	unknown
360	Live Birth	SVD	unkown	1-3 Times	1	1	-ve	2000	37	No	Miconium Aspiration Syndrome	No	No	No	No	No	No	Yes	No		No			Human Milk	Oxygen and Antibiotics and Glucose	Yes	No	Yes	Yes	No	No	No		Improved				2000	unknown
361	Live Birth	SVD	unkown	1-3 Times	8	1	-ve	4080	0	No	Other	No	No	No	No	No	No	No	Yes	Abcess	No			Human Milk	Glucose	No	No	No	Yes	No	No	No		Improved				4860	unknown
362	Live Birth	SVD	unkown	1-3 Times	5	4	-ve	3200	38	No	Respiratory Distress	No	No	Yes	No	No	No	No	No		No			Human Milk	Oxygen	Yes	No	No	No	No	No	No		Improved				3200	unknown
363	Live Birth	SVD	unkown	1-3 Times	1	1	-ve	3090	0	No	Other	No	No	Yes	No	No	No	No	No	Neonatal jaundice	Yes	no	0	Human Milk	Others	Yes	No	No	No	No	No	No		Improved				3190	unknown
364	Live Birth	SVD	unkown	1-3 Times	1	1	-ve	2250	0	No	Respiratory Distress	No	No	No	No	No	No	Yes	No		No			Human Milk	Oxygen	No	No	No	Yes	No	No	No		Improved				2170	unknown
365	Live Birth	SVD	unkown	1-3 Times	3	2	-ve	3800	38	No	Respiratory Distress	No	No	Yes	No	No	No	No	No		No			Human Milk	Glucose	No	No	No	Yes	No	No	No		Improved				3800	unknown
366	Live Birth	SVD	unkown	1-3 Times	3	1	-ve	2545	0	No	Suspected Sepsis	No	No	No	No	No	No	No	Yes		No			Human Milk	Oxygen and Antibiotics and Glucose and Recuscitation and Blood transfusion	No	No	No	No	No	No	Yes		Improved				2910	unknown
367	Live Birth	SVD	unkown	1-3 Times	1	1	-ve	3275	37	No	Other	No	No	No	No	No	No	Yes	No	Neonatal jaundice	Yes	Yes	0	Human Milk	Others	No	No	Yes	Yes	No	No	No		Improved				3300	unknown
368	Live Birth	SVD	unkown	1-3 Times	8	6	-ve	3300	36	No	Miconium Aspiration Syndrome	No	No	No	Yes	No	No	No	No		No			Human Milk	Antibiotics and Glucose	No	No	Yes	Yes	No	No	No		Improved				3360	unknown
369	Live Birth	SVD	unkown	1-3 Times	3	2	-ve	2270	33	No	Perinatal Asphyxia	No	No	No	No	No	No	Yes	No		No			Human Milk	Antibiotics and Glucose	No	No	No	Yes	No	No	No		Improved				2080	unknown
370	Live Birth	SVD	unkown	1-3 Times	1	1	-ve	3750	0	No	Miconium Aspiration Syndrome	No	No	Yes	No	No	No	No	No		No			Human Milk	Glucose	Yes	No	No	Yes	No	No	No		Improved				3750	unknown
371	Live Birth	SVD	unkown	1-3 Times	1	1	-ve	2900	38	No	Respiratory Distress	No	No	No	No	No	No	No	Yes		No			Human Milk	Oxygen and Glucose	No	No	No	No	No	No	Yes		Improved				3000	unknown
372	Live Birth	SVD	unkown	1-3 Times	2	1	-ve	2500	37	No	Other	Yes	No	No	No	No	No	Yes	No	Umbilical cord bleeding	No			Human Milk	Others	No	No	Yes	Yes	No	No	No		Improved				2500	unknown
373	Live Birth	SVD	unkown	1-3 Times	4	3	-ve	2700	38	No	Prematuriy and Miconium Aspiration Syndrome	No	Yes	No	No	No	No	No	No		No			Human Milk	Antibiotics and Glucose	Yes	No	Yes	Yes	No	No	No		Improved				2610	unknown
374	Live Birth	SVD	unkown	1-3 Times	2	1	-ve	3800	0	No	Respiratory Distress and Miconium Aspiration Syndrome	No	No	No	No	No	No	Yes	No		No			Human Milk	Oxygen and Antibiotics and Glucose	Yes	No	Yes	Yes	No	No	No		Improved				3360	unknown
375	Live Birth	SVD	unkown	1-3 Times	0	1	-ve	2800	0	No	Suspected Sepsis	No	No	No	No	No	No	Yes	No		No			Human Milk	Oxygen and Antibiotics and Glucose	Yes	No	Yes	Yes	No	No	No		Improved				3100	unknown
376	Live Birth	C/S	unkown	1-3 Times	1	1	-ve	3265	0	No	Miconium Aspiration Syndrome	No	Yes	No	No	No	No	No	No		No			Human Milk	Oxygen and Antibiotics and Glucose	Yes	No	Yes	Yes	No	No	No		Improved				3150	unknown
377	Live Birth	SVD	unkown	1-3 Times	5	4	-ve	4370	0	No	Miconium Aspiration Syndrome	No	Yes	No	No	No	No	No	No		No			Human Milk	Oxygen and Antibiotics and Glucose	Yes	No	Yes	Yes	No	No	No		Improved				4100	unknown
378	Live Birth	SVD	unkown	1-3 Times	0	1	-ve	3200	0	No	Suspected Sepsis	No	No	No	No	No	No	Yes	No		No			Human Milk	Antibiotics and Glucose	Yes	No	Yes	Yes	No	No	No		Improved				3320	unknown
379	Live Birth	SVD	unkown	1-3 Times	3	1	-ve	2510	0	No	Miconium Aspiration Syndrome	No	No	No	No	No	No	Yes	No		No			Human Milk	Oxygen and Antibiotics and Glucose	Yes	No	No	Yes	Yes	Yes	No		Improved				2600	unknown
380	Live Birth	SVD	unkown	1-3 Times	2	1	-ve	2770	0	No	Miconium Aspiration Syndrome	No	No	No	No	No	No	Yes	No		No			Human Milk	Oxygen and Glucose and Recuscitation and Blood transfusion	Yes	No	Yes	Yes	No	No	No		Improved				2770	unknown
381	Live Birth	SVD	unkown	1-3 Times	2	1	-ve	2000	0	No	Miconium Aspiration Syndrome	No	Yes	No	No	No	No	No	No		No			Human Milk	Oxygen and Antibiotics and Glucose	Yes	No	Yes	Yes	No	No	No		Improved				1940	unknown
382	Live Birth	SVD	unkown	1-3 Times	3	2	-ve	3500	0	No	Suspected Sepsis	No	Yes	No	No	No	No	No	No		No			Human Milk	Oxygen and Antibiotics and Glucose	Yes	No	Yes	Yes	Yes	Yes	No		Improved				2670	unknown
383	Live Birth	SVD	unkown	1-3 Times	0	1	-ve	3300	0	No	Suspected Sepsis and other	No	No	No	No	No	No	No	Yes	Dehydration	No			Human Milk	Antibiotics and Glucose	Yes	No	No	No	No	No	No		Improved				3690	unknown
384	Live Birth	SVD	unkown	1-3 Times	1	1	-ve	2900	0	No	Other	No	No	No	Yes	No	No	No	No	Poor sucking	No			Human Milk	Oxygen	No	No	Yes	Yes	No	No	No		Improved				2855	unknown
385	Live Birth	SVD	unkown	1-3 Times	1	1	-ve	3000	0	No	Perinatal Asphyxia	No	No	No	No	No	No	No	Yes		No			Human Milk	Antibiotics and Glucose	Yes	No	No	No	No	No	No		Improved				2825	unknown
386	Live Birth	SVD	unkown	1-3 Times	3	2	-ve	4000	0	No	Other	No	Yes	No	No	No	No	No	No	Aspiration	No			Human Milk	Oxygen	Yes	No	Yes	Yes	No	No	No		Improved				4000	unknown
387	Live Birth	SVD	unkown	1-3 Times	1	1	-ve	2440	0	No	Suspected Sepsis	No	No	Yes	No	No	No	No	No		No			Human Milk	Oxygen and Antibiotics and Glucose	No	No	No	Yes	No	No	No		Improved				2440	unknown
388	Live Birth	SVD	unkown	1-3 Times	1	1	-ve	2540	0	No	Suspected Sepsis	No	Yes	No	No	No	No	No	No		No			Human Milk	Oxygen and Antibiotics and Glucose	No	No	Yes	Yes	No	No	No		Died		Others	Neonatal sepsis	2350	unknown
389	Still Birth	SVD	unkown	1-3 Times	1	1	-ve	3300	37	No	Suspected Sepsis	No	No	No	Yes	No	No	No	No		No			Human Milk	Oxygen and Antibiotics and Glucose	Yes	No	No	Yes	No	No	No		Died		Others	Neonatal sepsis	3300	unknown
390	Live Birth	SVD	unkown	1-3 Times	2	1	-ve	4500	0	No	Respiratory Distress	No	No	No	No	No	No	No	Yes		No			Human Milk	Glucose	No	No	No	No	No	No	Yes		Improved				4500	unknown
391	Live Birth	SVD	unkown	1-3 Times	4	1	-ve	3001	0	No	Perinatal Asphyxia	Yes	No	No	No	No	No	No	No		No			Human Milk	Oxygen and Glucose	Yes	Yes	Yes	Yes	No	No	No		Improved				3001	unknown
392	Live Birth	SVD	unkown	1-3 Times	8	7	-ve	2000	0	No	Prematuriy	No	No	Yes	No	No	No	No	No		No			Human Milk	Oxygen and KMC and Antibiotics and Glucose	Yes	No	No	No	No	No	No		Improved				1870	unknown
393	Live Birth	SVD	unkown	1-3 Times	0	1	-ve	2760	0	No	Suspected Sepsis and other	Yes	No	No	No	No	No	No	No	Meningitis	No			Human Milk	Oxygen and Antibiotics and Glucose	Yes	No	Yes	Yes	No	No	No		Improved				0	unknown
394	Live Birth	SVD	unkown	1-3 Times	2	1	-ve	3200	0	No	Respiratory Distress	No	Yes	No	No	No	No	No	No		No			Human Milk	Oxygen	Yes	No	Yes	Yes	No	No	No		Improved				3200	unknown
395	Live Birth	SVD	unkown	1-3 Times	1	1	-ve	1700	0	No	Prematuriy	No	Yes	No	No	No	No	No	No		No			Human Milk	Oxygen and Antibiotics and Glucose	Yes	No	Yes	Yes	No	No	No		Improved				1660	unknown
396	Live Birth	SVD	unkown	1-3 Times	0	1	-ve	3140	0	No	Other	No	No	Yes	No	No	No	No	No	Scalp hemorrhage	No			Human Milk	Antibiotics and Glucose	Yes	No	No	Yes	No	No	No		Improved				3140	unknown
397	Live Birth	SVD	unkown	1-3 Times	1	1	-ve	2800	0	No	Suspected Sepsis	No	No	No	No	No	No	Yes	No		No			Human Milk	Oxygen and Antibiotics and Glucose	Yes	No	Yes	Yes	No	No	No		Improved				3075	unknown
398	Live Birth	SVD	unkown	1-3 Times	1	1	-ve	3000	38	No	Miconium Aspiration Syndrome	No	Yes	No	No	No	No	No	No		No			Human Milk	Oxygen and Antibiotics and Glucose	Yes	No	Yes	Yes	No	No	No		Improved				3210	unknown
399	Live Birth	SVD	unkown	1-3 Times	4	3	-ve	3000	0	No	Suspected Sepsis	Yes	No	Yes	No	No	No	No	No		No			Human Milk	Oxygen and Antibiotics and Glucose	Yes	No	Yes	Yes	No	No	No		Improved				3000	unknown
400	Live Birth	SVD	unkown	1-3 Times	0	1	-ve	2980	0	No	Suspected Sepsis	Yes	No	No	No	No	No	No	Yes		No			Human Milk	Oxygen and Antibiotics and Glucose	Yes	No	No	Yes	No	No	No		Improved				2940	unknown
401	Live Birth	SVD	unkown	1-3 Times	2	1	-ve	2325	0	No	Prematuriy and Respiratory Distress	Yes	No	Yes	No	No	No	No	No		No			Human Milk	Oxygen and Antibiotics and Glucose	Yes	Yes	Yes	Yes	No	No	No		Improved				2625	unknown
402	Live Birth	SVD	unkown	1-3 Times	0	1	-ve	2770	0	No	Prematuriy and others	No	No	No	No	No	No	Yes	No	Hypothermia	No			Human Milk	Oxygen and Glucose	Yes	No	No	Yes	No	No	No		Improved				2770	unknown
403	Live Birth	SVD	unkown	1-3 Times	2	1	-ve	2200	0	No	Prematuriy and Respiratory Distress	No	No	No	No	No	No	Yes	No		No			Human Milk	Oxygen and KMC and Antibiotics and Glucose	Yes	No	Yes	Yes	No	No	No		Improved				1770	unknown
404	Live Birth	SVD	unkown	1-3 Times	0	1	-ve	3000	38	No	Miconium Aspiration Syndrome	No	No	Yes	No	No	No	Yes	No		No			Human Milk	Oxygen and Glucose	Yes	No	Yes	Yes	No	No	No		Improved				3200	unknown
405	Live Birth	SVD	unkown	1-3 Times	2	1	-ve	2800	38	No	Miconium Aspiration Syndrome	No	Yes	No	No	No	No	No	No		No			Human Milk	Oxygen and Antibiotics and Glucose	Yes	No	Yes	Yes	No	No	No		Improved				2730	unknown
406	Live Birth	SVD	unkown	1-3 Times	1	1	-ve	3370	37	No	Respiratory Distress and Miconium Aspiration Syndrome	No	No	No	No	No	No	Yes	No		No			Human Milk	Oxygen and Antibiotics and Glucose	Yes	No	Yes	Yes	No	No	No		Improved				3260	unknown
407	Live Birth	SVD	unkown	1-3 Times	4	3	-ve	2800	0	No	Miconium Aspiration Syndrome	No	No	No	No	No	No	Yes	No		No			Human Milk	Oxygen and Antibiotics and Glucose	Yes	No	No	No	No	No	No		Improved				2475	unknown
408	Live Birth	SVD	unkown	1-3 Times	3	2	-ve	2800	0	No	Miconium Aspiration Syndrome	No	Yes	No	No	No	No	Yes	No		No			Human Milk	Oxygen	Yes	No	Yes	Yes	No	No	No		Improved				2800	unknown
409	Live Birth	SVD	unkown	1-3 Times	1	1	-ve	3100	35	No	Suspected Sepsis and Miconium Aspiration Syndrome	No	Yes	No	No	No	No	No	No		No			Human Milk	Oxygen and Antibiotics and Glucose	Yes	No	Yes	No	No	No	No		Improved				2970	unknown
410	Live Birth	SVD	unkown	1-3 Times	4	3	-ve	3150	0	No	Suspected Sepsis	No	No	No	No	No	Yes	Yes	No		No			Human Milk	Oxygen and Antibiotics	No	No	Yes	Yes	No	No	No		Improved				3150	unknown
411	Live Birth	SVD	unkown	1-3 Times	1	1	-ve	2670	0	No	Cogenital malformation & Miconium aspiration syndrome	Yes	No	No	No	No	No	No	No		No			Human Milk	Antibiotics and Glucose	Yes	Yes	Yes	Yes	No	No	No		Improved				2670	unknown
412	Live Birth	SVD	unkown	1-3 Times	0	1	-ve	1600	0	No	Prematuriy	Yes	No	No	No	No	No	No	No		No			Human Milk	Oxygen and KMC and Antibiotics and Glucose	Yes	Yes	Yes	Yes	No	No	No		Improved				1360	unknown
413	Live Birth	SVD	unkown	1-3 Times	1	1	-ve	1610	0	No	Prematuriy	No	No	No	No	No	No	Yes	No		No			Human Milk	Oxygen and KMC and Antibiotics and Glucose	Yes	No	Yes	Yes	No	No	No		Improved				1470	unknown
414	Live Birth	SVD	unkown	1-3 Times	1	1	-ve	2770	0	No	Miconium Aspiration Syndrome	No	Yes	No	No	No	No	No	Yes		No			Human Milk	Oxygen and Antibiotics and Glucose	Yes	No	Yes	Yes	No	No	No		Improved				2770	unknown
415	Live Birth	SVD	unkown	1-3 Times	0	1	-ve	2500	0	No	Suspected Sepsis	No	Yes	No	No	No	No	No	No		No			Human Milk	Glucose	No	No	No	Yes	No	No	No		Improved				2500	unknown
416	Live Birth	SVD	unkown	1-3 Times	1	1	-ve	3000	0	No	Respiratory Distress	No	No	Yes	No	No	No	No	No		No			Human Milk	Glucose	No	No	No	Yes	No	No	No		Improved				2740	unknown
417	Live Birth	SVD	unkown	1-3 Times	0	1	-ve	3300	38	No	Respiratory Distress	No	No	Yes	No	No	No	No	No		No			Human Milk	Glucose	No	No	No	Yes	No	No	No		Improved				3200	unknown
418	Live Birth	SVD	unkown	1-3 Times	2	1	-ve	2780	37	No	Respiratory Distress	No	Yes	No	No	No	No	No	No		No			Human Milk	Oxygen	No	No	Yes	Yes	No	No	No		Improved				2780	unknown
419	Live Birth	SVD	unkown	1-3 Times	0	1	-ve	2040	0	No	Prematuriy and Suspected Sepsis	No	No	No	No	No	No	No	Yes		No			Human Milk	Oxygen and Antibiotics and Glucose	No	No	Yes	Yes	No	No	No		Improved				1990	unknown
420	Live Birth	SVD	unkown	1-3 Times	0	1	-ve	2950	0	No	Other	No	Yes	No	No	No	No	No	Yes	IHPS	No			Human Milk	Glucose	No	No	Yes	Yes	No	No	No		Improved				2830	unknown
421	Live Birth	SVD	unkown	1-3 Times	0	1	-ve	3610	0	No	Respiratory Distress and Miconium Aspiration Syndrome	No	No	Yes	No	No	No	No	No		No			Human Milk	Oxygen and Antibiotics and Glucose	Yes	No	No	No	No	No	No		Improved				3100	unknown
422	Live Birth	SVD	unkown	1-3 Times	1	1	-ve	1210	0	No	Prematuriy	No	No	Yes	No	No	No	Yes	No		No			Human Milk	Oxygen and KMC and Antibiotics and Glucose	Yes	No	Yes	Yes	No	No	No		Improved				1001	unknown
423	Live Birth	SVD	unkown	1-3 Times	1	1	-ve	3780	0	No	Miconium Aspiration Syndrome	Yes	No	No	No	No	No	No	No		No			Human Milk	Oxygen and Antibiotics and Glucose	Yes	Yes	Yes	Yes	No	No	No		Improved				3450	unknown
424	Live Birth	SVD	unkown	1-3 Times	0	1	-ve	2410	0	No	Suspected Sepsis	No	No	No	No	No	No	Yes	No		No			Human Milk	Oxygen and Antibiotics and Glucose	Yes	No	Yes	Yes	No	No	No		Improved				2460	unknown
425	Live Birth	SVD	unkown	1-3 Times	1	1	-ve	3000	36	No	Suspected Sepsis and other	No	No	Yes	No	No	No	No	No	Meningitis	No			Human Milk	Oxygen and Antibiotics and Glucose	Yes	No	Yes	Yes	No	No	No		Died		Others	Neonatal sepsis	3300	unknown
426	Live Birth	SVD	unkown	1-3 Times	0	1	-ve	2850	0	No	Respiratory Distress	No	No	No	No	No	No	Yes	No		No			Human Milk	Oxygen and Antibiotics and Glucose	Yes	No	Yes	Yes	No	No	No		Improved				2850	unknown
427	Live Birth	SVD	unkown	None	0	1	-ve	3000	0	No	Miconium Aspiration Syndrome	Yes	No	No	No	No	No	Yes	No		No			Human Milk	Oxygen and Antibiotics and Glucose	No	Yes	Yes	Yes	No	No	No		Referred				3230	unknown
428	Live Birth	SVD	unkown	1-3 Times	0	1	-ve	1715	0	No	Prematuriy and Miconium Aspiration Syndrome	Yes	No	No	No	No	No	No	No		No			Human Milk	KMC and Antibiotics and Glucose	Yes	Yes	Yes	Yes	No	No	No		Improved				1710	unknown
429	Live Birth	SVD	unkown	1-3 Times	0	1	-ve	1600	0	No	Prematuriy	Yes	No	No	No	No	No	No	No		No			Human Milk	Oxygen and KMC and Antibiotics and Glucose	Yes	Yes	Yes	Yes	No	No	No		Improved				1560	unknown
430	Live Birth	SVD	unkown	1-3 Times	0	1	-ve	1220	0	No	Prematuriy	Yes	No	No	No	No	No	No	No		No			Human Milk	Oxygen and KMC and Antibiotics and Glucose	Yes	Yes	Yes	Yes	No	No	No		Improved				1145	unknown
431	Live Birth	SVD	unkown	1-3 Times	0	1	-ve	1260	0	No	Prematuriy	No	Yes	No	No	No	No	No	No		No			Human Milk	Oxygen and KMC and Antibiotics and Glucose	Yes	No	Yes	Yes	No	No	No		Improved				1150	unknown
432	Live Birth	SVD	unkown	1-3 Times	5	4	-ve	2115	38	No	Suspected Sepsis	No	Yes	No	No	No	No	No	No		No			Human Milk	Oxygen and Antibiotics and Glucose	Yes	No	Yes	Yes	No	No	No		Improved				2170	unknown
433	Live Birth	SVD	unkown	1-3 Times	5	1	-ve	2200	0	No	Suspected Sepsis	No	No	Yes	No	No	No	No	No		No			Human Milk	Oxygen and Antibiotics and Glucose	Yes	No	Yes	Yes	No	No	No		Improved				2000	unknown
434	Live Birth	SVD	unkown	1-3 Times	5	4	-ve	3300	0	No	Respiratory Distress	No	No	Yes	No	No	No	No	No		No			Human Milk	Oxygen and Antibiotics and Glucose	Yes	No	No	No	No	No	No		Improved				3295	unknown
435	Live Birth	SVD	unkown	1-3 Times	0	1	-ve	3000	0	No	Respiratory Distress	No	No	Yes	No	No	No	No	No		No			Human Milk	Oxygen	Yes	No	No	No	No	No	No		Improved				3000	unknown
436	Live Birth	SVD	unkown	1-3 Times	0	1	-ve	3540	0	No	Other	No	Yes	No	No	No	No	No	No	Neonatal jaundice	Yes	Yes	0	Human Milk	Oxygen and Glucose	Yes	No	Yes	Yes	No	No	No		Improved				3660	unknown
437	Live Birth	SVD	unkown	1-3 Times	0	1	-ve	3300	0	No	Respiratory Distress	Yes	No	No	No	No	No	No	No		No			Human Milk	Oxygen	Yes	No	Yes	No	No	No	No		Improved				3300	unknown
438	Live Birth	SVD	unkown	1-3 Times	1	1	-ve	1650	0	No	Prematuriy	Yes	No	No	No	No	No	No	No		No			Human Milk	Oxygen and Antibiotics	Yes	Yes	Yes	Yes	No	No	No		Improved				1550	unknown
439	Live Birth	SVD	unkown	1-3 Times	1	1	-ve	1175	0	No	Prematuriy	No	Yes	No	No	No	No	No	No		No			Human Milk	Oxygen and KMC and Antibiotics and Glucose	Yes	No	Yes	Yes	No	No	No		Improved				1140	unknown
440	Live Birth	SVD	unkown	1-3 Times	1	1	-ve	2900	0	No	Suspected Sepsis	No	Yes	No	No	No	No	No	No		No			Human Milk	Oxygen and Antibiotics and Glucose	Yes	No	Yes	Yes	No	No	No		Improved				2790	unknown
441	Live Birth	SVD	unkown	1-3 Times	1	1	-ve	3600	0	No	Suspected Sepsis	No	Yes	No	No	No	No	No	Yes		No			Human Milk	Oxygen and Antibiotics and Glucose	Yes	No	Yes	Yes	No	No	No		Improved				3220	unknown
442	Live Birth	C/S	unkown	1-3 Times	1	1	-ve	3700	0	No	Suspected Sepsis and other	No	No	No	No	No	No	Yes	No	Meningitis	No			Human Milk	Oxygen and Antibiotics and Glucose	Yes	No	Yes	Yes	No	No	No		Improved				3300	unknown
443	Live Birth	SVD	unkown	1-3 Times	4	2	-ve	3610	0	No	Miconium Aspiration Syndrome	No	Yes	No	No	No	No	No	No		No			Human Milk	Oxygen and Antibiotics and Glucose	Yes	No	Yes	Yes	No	No	No		Improved				3370	unknown
444	Live Birth	SVD	unkown	1-3 Times	0	1	-ve	2900	0	No	Other	No	No	Yes	No	No	No	Yes	No	Neonatal jaundice	Yes	Yes	0	Human Milk	Antibiotics & Others	Yes	No	No	Yes	No	No	No		Improved				3380	unknown
445	Live Birth	SVD	unkown	1-3 Times	2	1	-ve	3000	0	No	Respiratory Distress and Miconium Aspiration Syndrome	No	Yes	No	No	No	No	No	No		No			Human Milk	Oxygen and Glucose	Yes	No	Yes	Yes	No	No	No		Improved				3000	unknown
446	Live Birth	SVD	unkown	1-3 Times	6	5	-ve	3000	38	No	Suspected Sepsis	No	No	Yes	No	No	No	No	No		No			Human Milk	Oxygen and Antibiotics and Glucose	Yes	No	No	Yes	No	No	No		Improved				2840	unknown
447	Live Birth	SVD	unkown	1-3 Times	8	7	-ve	3300	0	No	Suspected Sepsis	No	No	No	No	No	No	No	Yes		No			Human Milk	Oxygen and Antibiotics and Glucose	No	No	Yes	No	No	No	No		Improved				3000	unknown
448	Live Birth	SVD	unkown	1-3 Times	2	1	-ve	4500	0	No	Respiratory Distress	No	No	No	No	No	No	No	Yes		No			Human Milk	Oxygen and Glucose	Yes	No	No	Yes	No	No	No		Improved				4260	unknown
449	Live Birth	SVD	unkown	1-3 Times	2	1	-ve	3500	37	No	Miconium Aspiration Syndrome	No	No	No	No	No	No	Yes	No		No			Human Milk	Oxygen and Antibiotics and Glucose	Yes	No	Yes	Yes	No	No	No		Improved				3500	unknown
450	Live Birth	SVD	unkown	1-3 Times	0	1	-ve	3430	0	No	Suspected Sepsis	Yes	Yes	No	No	No	No	No	No		No			Human Milk	Oxygen and Antibiotics and Glucose	Yes	No	Yes	Yes	No	No	No		Improved				3560	unknown
451	Live Birth	SVD	home	1-3 Times	1	1	-ve	2800	36	No	Prematuriy	No	Yes	No	No	No	No	No	Yes		No			Human Milk	Oxygen and KMC and Antibiotics and Glucose	Yes	No	Yes	Yes	No	No	No		Improved				1980	unknown
452	Live Birth	SVD	unkown	1-3 Times	1	1	-ve	3000	0	No	Suspected Sepsis	Yes	No	No	No	No	No	No	No		No			Human Milk	Oxygen and Antibiotics and Glucose	Yes	Yes	Yes	Yes	No	No	No		Improved				3160	unknown
453	Live Birth	SVD	unkown	1-3 Times	3	2	-ve	2450	0	No	Respiratory Distress	No	Yes	No	No	No	No	No	No		No			Human Milk	Oxygen and Antibiotics and Glucose	Yes	No	Yes	Yes	No	No	No		Improved				2450	unknown
454	Live Birth	SVD	unkown	1-3 Times	2	1	-ve	3620	0	No	Respiratory Distress	No	No	Yes	No	No	No	No	No		No			Human Milk	Oxygen and Antibiotics	Yes	No	Yes	Yes	No	No	No		Improved				3620	unknown
455	Live Birth	SVD	unkown	1-3 Times	6	5	-ve	2550	38	No	Miconium Aspiration Syndrome	No	No	Yes	No	No	No	No	No		No			Human Milk	Oxygen and Antibiotics and Glucose	Yes	No	Yes	No	No	No	No		Improved				2460	unknown
456	Live Birth	SVD	unkown	1-3 Times	1	1	-ve	3000	35	No	Respiratory Distress	No	No	No	No	No	No	Yes	No		No			Human Milk	Oxygen and Glucose	Yes	No	Yes	Yes	No	No	No		Improved				3000	unknown
457	Live Birth	SVD	unkown	1-3 Times	3	2	-ve	4920	37	No	Miconium Aspiration Syndrome	No	No	Yes	No	No	No	No	No		No			Human Milk	Oxygen and Antibiotics and Glucose	Yes	No	No	Yes	No	No	No		Improved				4520	unknown
458	Live Birth	SVD	unkown	1-3 Times	1	1	-ve	3365	37	No	Suspected Sepsis	No	No	No	No	No	No	Yes	No		No			Human Milk	KMC and Antibiotics and Glucose	Yes	No	Yes	Yes	No	No	No		Improved				3210	unknown
459	Live Birth	SVD	unkown	1-3 Times	0	1	-ve	2670	0	No	Suspected Sepsis	No	Yes	No	No	No	No	No	No		No			Human Milk	Oxygen and Antibiotics and Glucose	No	Yes	Yes	Yes	No	No	No		Improved				2815	unknown
460	Live Birth	SVD	unkown	1-3 Times	2	1	-ve	3470	38	No	Miconium Aspiration Syndrome	No	Yes	No	No	No	No	No	No		No			Human Milk	Oxygen and KMC and Antibiotics and Glucose	Yes	No	Yes	Yes	No	No	No		Improved				3470	unknown
461	Live Birth	SVD	unkown	1-3 Times	0	1	-ve	2000	0	No	Respiratory Distress	No	No	No	No	No	No	Yes	No		No			Human Milk	Oxygen and Antibiotics and Glucose	Yes	Yes	Yes	Yes	No	No	No		Died		Others	Respiratory Distress	1755	unknown
462	Live Birth	SVD	unkown	1-3 Times	1	1	-ve	1800	0	No	Prematuriy and Suspected Sepsis	No	No	Yes	No	No	No	No	No		No			Human Milk	Oxygen and KMC and Antibiotics and Glucose	Yes	No	Yes	Yes	No	No	No		Died		Prematurity plus others	Neonatal sepsis	1735	unknown
463	Live Birth	SVD	unkown	1-3 Times	5	4	-ve	2300	38	No	Suspected Sepsis	Yes	Yes	No	No	No	No	No	No		No			Human Milk	Oxygen and Antibiotics and Glucose	Yes	Yes	Yes	Yes	No	No	No		Improved				3350	unknown
464	Live Birth	SVD	unkown	1-3 Times	2	1	-ve	2800	37	No	Respiratory Distress	No	Yes	No	No	No	No	No	No		No			Human Milk	Oxygen and Glucose	Yes	No	Yes	Yes	No	No	No		Improved				2800	unknown
465	Live Birth	SVD	unkown	1-3 Times	0	1	-ve	3180	0	No	Suspected Sepsis and other	No	No	Yes	No	No	No	No	No	Ovulactory	No			Human Milk	Oxygen and Antibiotics	Yes	No	No	Yes	No	No	No		Improved				3145	unknown
466	Live Birth	SVD	unkown	1-3 Times	0	1	-ve	1400	0	No	Suspected Sepsis	No	No	No	No	No	No	No	Yes		No			Human Milk	Oxygen and Antibiotics and Glucose	No	No	Yes	Yes	No	No	No		Improved				1390	unknown
467	Live Birth	SVD	unkown	1-3 Times	1	1	-ve	2160	0	No	Other	Yes	No	No	No	No	No	No	No	Inperforated Anus	No			Human Milk	Antibiotics and Glucose	Yes	No	No	Yes	No	No	No		Improved				2165	unknown
468	Live Birth	SVD	unkown	1-3 Times	1	1	-ve	1950	36	No	Prematuriy	No	Yes	No	No	No	No	No	No		No			Human Milk	Oxygen and Glucose	Yes	No	Yes	Yes	No	No	No		Improved				1950	unknown
469	Live Birth	SVD	unkown	1-3 Times	13	11	-ve	3000	0	No	Suspected Sepsis	No	No	No	No	No	No	No	Yes		No			Human Milk	Oxygen and Antibiotics and Glucose	Yes	No	Yes	Yes	No	No	No		Improved				2755	unknown
470	Live Birth	SVD	unkown	1-3 Times	0	1	-ve	2000	0	No	Other	No	No	Yes	No	No	No	No	No	Pneumonia	No			Human Milk	Oxygen and Antibiotics and Glucose	Yes	No	No	Yes	No	No	No		Improved				1955	unknown
471	Live Birth	SVD	unkown	1-3 Times	1	1	-ve	3500	39	No	Respiratory Distress	No	Yes	No	No	No	No	No	No		No			Human Milk	Oxygen and Glucose	Yes	No	Yes	Yes	No	No	No		Improved				3400	unknown
472	Live Birth	SVD	unkown	1-3 Times	1	1	-ve	2000	0	No	Suspected Sepsis	Yes	No	No	No	No	No	No	No		No			Human Milk	Oxygen and Antibiotics and Glucose	Yes	Yes	No	Yes	No	No	No		Improved				2000	unknown
473	Live Birth	SVD	unkown	1-3 Times	5	4	-ve	2120	32	No	Prematuriy	No	No	No	No	No	No	Yes	No		No			Human Milk	Oxygen and KMC and Glucose	Yes	No	Yes	Yes	No	No	No		Improved				2040	unknown
474	Live Birth	SVD	unkown	1-3 Times	1	1	-ve	2880	0	No	Miconium Aspiration Syndrome	Yes	No	No	No	No	No	No	No		No			Human Milk	Oxygen and Antibiotics and Glucose	Yes	Yes	No	Yes	No	No	No		Improved				2830	unknown
475	Live Birth	SVD	unkown	1-3 Times	0	1	-ve	1800	0	No	Prematuriy	No	Yes	No	No	No	No	No	Yes		No			Human Milk	Oxygen and KMC and Glucose	Yes	No	Yes	No	No	No	No		Improved				1800	unknown
476	Live Birth	SVD	unkown	1-3 Times	2	1	-ve	4000	38	No	Suspected Sepsis	No	No	No	No	No	No	Yes	No		No			Human Milk	Antibiotics and Glucose	Yes	No	Yes	Yes	No	No	No		Improved				4010	unknown
477	Live Birth	SVD	unkown	1-3 Times	1	1	-ve	3000	0	No	Miconium Aspiration Syndrome	No	No	No	No	No	No	Yes	No		No			Human Milk	Oxygen and Antibiotics and Glucose	Yes	No	Yes	Yes	No	No	No		Improved				3040	unknown
478	Live Birth	SVD	unkown	1-3 Times	3	2	-ve	3000	36	No	Miconium Aspiration Syndrome	No	No	No	No	No	No	No	Yes		No			Human Milk	Oxygen and Antibiotics and Glucose	No	No	No	Yes	No	No	No		Improved				2720	unknown
479	Live Birth	SVD	unkown	1-3 Times	0	1	-ve	3125	0	No	Suspected Sepsis	No	Yes	No	No	No	No	No	No		No			Human Milk	Oxygen and Antibiotics and Glucose	Yes	No	Yes	Yes	No	No	No		Improved				3290	unknown
480	Live Birth	SVD	unkown	1-3 Times	0	1	-ve	2000	0	No	Other	No	Yes	No	No	No	No	No	No	Neonatal jaundice	Yes	Yes	0	Human Milk	Oxygen and Antibiotics and Glucose	Yes	No	Yes	Yes	No	No	No		Improved				2130	unknown
481	Live Birth	SVD	unkown	1-3 Times	2	1	-ve	2755	0	No	Suspected Sepsis	Yes	No	No	No	No	No	No	No		No			Human Milk	Oxygen and Antibiotics and Glucose	Yes	No	No	Yes	No	No	No		Improved				2755	unknown
482	Live Birth	SVD	unkown	1-3 Times	2	1	-ve	2000	34	Yes	Prematuriy	Yes	No	No	No	No	No	No	No		No			Human Milk	Oxygen and Glucose	Yes	No	Yes	Yes	No	No	No		Died		Prematurity		2000	unknown
483	Live Birth	SVD	unkown	1-3 Times	2	1	-ve	2000	34	No	Prematuriy	No	No	Yes	No	No	No	No	No		No			Human Milk	Oxygen and Antibiotics and Glucose	Yes	No	No	Yes	No	No	No		Improved				1820	unknown
484	Live Birth	SVD	unkown	1-3 Times	0	1	-ve	2330	0	No	Respiratory Distress	No	No	No	No	No	No	Yes	No		No			Human Milk	Oxygen and Glucose	Yes	No	Yes	Yes	No	No	No		Improved				2340	unknown
485	Live Birth	SVD	unkown	1-3 Times	1	1	-ve	3800	39	No	Miconium Aspiration Syndrome	No	No	No	No	No	No	Yes	No		No			Human Milk	Oxygen and Antibiotics and Glucose	Yes	No	Yes	No	No	No	No		Improved				3210	unknown
486	Live Birth	SVD	unkown	1-3 Times	2	1	-ve	4000	39	No	Miconium Aspiration Syndrome	No	Yes	No	No	No	No	No	No		No			Human Milk	Oxygen and Antibiotics	Yes	No	Yes	Yes	No	No	No		Improved				4310	unknown
487	Live Birth	SVD	unkown	1-3 Times	1	1	-ve	3000	0	No	Suspected Sepsis	Yes	No	No	No	No	No	No	No		No			Human Milk	Oxygen and Antibiotics and Glucose	Yes	Yes	No	Yes	No	No	No		Died		Others	Neonatal sepsis	2990	unknown
488	Live Birth	C/S	unkown	1-3 Times	4	1	-ve	2130	32	No	Prematuriy	No	No	Yes	No	No	No	No	No		No			Human Milk	Oxygen and KMC and Glucose	Yes	No	No	Yes	No	No	No		Improved				1950	unknown
489	Live Birth	SVD	unkown	1-3 Times	3	2	-ve	2950	38	No	Respiratory Distress	No	No	Yes	No	No	No	No	No		No			Human Milk	Oxygen and Glucose	Yes	No	No	Yes	No	No	No		Improved				2950	unknown
490	Live Birth	SVD	unkown	1-3 Times	2	1	-ve	2960	38	No	Respiratory Distress	No	No	No	No	No	No	Yes	No		No			Human Milk	Oxygen and Glucose	Yes	No	Yes	Yes	No	No	No		Improved				2950	unknown
491	Live Birth	SVD	unkown	1-3 Times	2	1	-ve	2800	37	No	Miconium Aspiration Syndrome	Yes	No	No	No	No	Yes	No	No		No			Human Milk	Oxygen and Antibiotics and Glucose	Yes	No	Yes	Yes	No	No	No		Improved				2940	unknown
492	Live Birth	SVD	unkown	1-3 Times	1	1	-ve	2200	0	No	Prematuriy and Cogenital malformation	Yes	No	No	No	No	No	No	No		No			Human Milk	Oxygen and Antibiotics and Glucose	Yes	Yes	No	Yes	No	No	No		Improved				2000	unknown
493	Live Birth	SVD	unkown	1-3 Times	1	1	-ve	1685	38	No	Prematuriy	No	Yes	No	No	No	No	No	No		No			Human Milk	Oxygen and KMC and Glucose	Yes	No	Yes	Yes	No	No	No		Died		Prematurity		1500	unknown
494	Live Birth	C/S	unkown	1-3 Times	1	1	-ve	3280	0	No	Suspected Sepsis	No	No	No	No	No	No	Yes	No		No			Human Milk	Oxygen and Antibiotics and Glucose	Yes	No	Yes	Yes	No	No	No		Improved				3080	unknown
495	Live Birth	SVD	unkown	1-3 Times	0	1	-ve	2800	38	No	Miconium Aspiration Syndrome	No	No	No	No	No	No	Yes	No		No			Human Milk	Oxygen and Antibiotics and Glucose	Yes	No	Yes	Yes	No	No	No		Improved				2680	unknown
496	Live Birth	SVD	unkown	1-3 Times	1	1	-ve	3600	0	No	Miconium Aspiration Syndrome	No	No	No	No	No	No	No	Yes		No			Human Milk	Oxygen and Antibiotics and Glucose	Yes	No	Yes	Yes	No	No	No		Improved				3600	unknown
497	Live Birth	C/S	unkown	1-3 Times	10	6	-ve	3880	38	No	Suspected Sepsis	No	Yes	No	No	No	No	No	No		No			Human Milk	Oxygen and Antibiotics and Glucose	Yes	No	Yes	Yes	No	No	No		Improved				3700	unknown
498	Live Birth	SVD	unkown	1-3 Times	2	1	-ve	3100	36	No	Miconium Aspiration Syndrome	No	No	No	No	No	No	Yes	No		No			Human Milk	Oxygen and Antibiotics and Glucose	Yes	No	Yes	Yes	No	No	No		Improved				3100	unknown
499	Live Birth	SVD	unkown	1-3 Times	2	1	-ve	2400	36	No	Prematuriy	Yes	No	No	No	No	No	No	No		No			Other Milk	Glucose	No	No	No	Yes	No	No	No		Improved				2475	unknown
500	Live Birth	SVD	unkown	1-3 Times	0	1	-ve	2000	0	No	Suspected Sepsis	No	Yes	No	No	No	No	No	No		No			Human Milk	Antibiotics and Glucose	No	No	Yes	Yes	No	No	No		Improved				1885	unknown
501	Live Birth	SVD	unkown	1-3 Times	0	1	-ve	1400	0	Yes	Suspected Sepsis	No	Yes	No	No	No	No	No	No		No			Human Milk	Antibiotics and Glucose	No	No	Yes	Yes	No	No	No		Improved				1315	unknown
502	Live Birth	SVD	unkown	1-3 Times	0	1	-ve	3000	0	No	Miconium Aspiration Syndrome	No	No	No	No	No	No	Yes	No		No			Human Milk	Oxygen and Antibiotics and Glucose	Yes	No	Yes	Yes	No	No	No		Improved				3000	unknown
503	Live Birth	SVD	unkown	1-3 Times	0	1	-ve	3650	0	No	Respiratory Distress	No	No	Yes	No	No	No	No	No		No			Human Milk	Oxygen and Glucose	Yes	No	No	Yes	No	No	No		Improved				3650	unknown
504	Live Birth	SVD	unkown	1-3 Times	0	1	-ve	3540	0	No	Miconium Aspiration Syndrome	No	No	No	No	No	No	Yes	No		No			Human Milk	Oxygen and Glucose	Yes	No	No	Yes	No	No	No		Improved				3540	unknown
505	Live Birth	SVD	unkown	1-3 Times	0	1	-ve	880	0	No	Prematuriy	Yes	No	No	No	No	No	No	No		No			Human Milk	Oxygen and KMC and Antibiotics and Glucose	Yes	Yes	Yes	Yes	No	No	No		Died		Prematurity		880	unknown
506	Live Birth	C/S	unkown	1-3 Times	2	1	-ve	3000	0	No	Miconium Aspiration Syndrome	No	No	No	No	No	No	Yes	No		No			Human Milk	Oxygen and Antibiotics and Glucose	Yes	No	Yes	Yes	No	No	No		Improved				3040	unknown
507	Live Birth	SVD	unkown	1-3 Times	0	1	-ve	0	0	No	Miconium Aspiration Syndrome	No	No	No	No	No	No	No	Yes		No			Human Milk	Oxygen and KMC and Antibiotics and Glucose	Yes	No	No	No	No	No	No		Improved				0	unknown
508	Live Birth	SVD	unkown	None	0	1	-ve	0	0	No	Suspected Sepsis	No	No	No	No	No	No	Yes	No		No			Human Milk	Oxygen and KMC and Antibiotics and Glucose	Yes	Yes	Yes	Yes	No	No	No		Improved				3940	unknown
509	Live Birth	SVD	unkown	1-3 Times	1	1	-ve	1600	0	No	Prematuriy	No	Yes	No	No	No	No	No	No		No			Human Milk	Oxygen and KMC and Antibiotics and Glucose	Yes	Yes	Yes	Yes	No	No	No		Improved				1500	unknown
510	Live Birth	SVD	unkown	1-3 Times	1	1	-ve	2950	0	No	Respiratory Distress	No	No	Yes	No	No	No	No	No		No			Human Milk	Oxygen and Antibiotics and Glucose	Yes	No	Yes	Yes	No	No	No		Improved				2970	unknown
511	Live Birth	SVD	unkown	1-3 Times	4	3	-ve	2635	0	No	Perinatal Asphyxia	No	No	No	Yes	No	No	No	No		No			Human Milk	Oxygen and KMC and Antibiotics and Glucose	Yes	Yes	Yes	Yes	No	No	No		Improved				2635	unknown
512	Live Birth	SVD	unkown	1-3 Times	1	1	-ve	2800	0	No	Miconium Aspiration Syndrome	No	No	No	No	No	No	Yes	No		No			Human Milk	Oxygen and KMC and Antibiotics and Glucose	Yes	Yes	Yes	Yes	No	No	No		Improved				2800	unknown
513	Live Birth	SVD	unkown	1-3 Times	0	1	-ve	0	0	No	Suspected Sepsis	No	Yes	No	No	No	No	No	No		No			Human Milk	KMC and Antibiotics and Glucose	No	Yes	Yes	Yes	No	No	No		Improved				2800	unknown
514	Live Birth	C/S	unkown	1-3 Times	1	1	-ve	3190	0	No	Suspected Sepsis	No	Yes	No	No	No	No	No	No		No			Human Milk	Oxygen and Antibiotics and Glucose	Yes	No	Yes	Yes	No	No	No		Died		Others	Neonatal sepsis	3190	unknown
515	Live Birth	SVD	unkown	1-3 Times	1	1	-ve	2373	0	No	Prematuriy	Yes	No	No	No	No	No	No	No		No			Human Milk	Oxygen and KMC and Antibiotics and Glucose	Yes	Yes	Yes	Yes	No	No	No		Improved				2800	unknown
516	Live Birth	SVD	unkown	1-3 Times	3	1	-ve	0	0	No	Miconium Aspiration Syndrome	Yes	No	No	No	No	No	No	No		No			Human Milk	Oxygen and Antibiotics and Glucose	Yes	Yes	Yes	Yes	No	No	No		Improved				2390	unknown
517	Live Birth	SVD	unkown	1-3 Times	1	1	-ve	2215	0	No	Suspected Sepsis	No	No	No	No	No	No	Yes	No		No			Human Milk	Antibiotics and Glucose	Yes	No	Yes	Yes	No	No	No		Improved				2270	unknown
518	Live Birth	SVD	unkown	1-3 Times	1	1	-ve	1850	38	No	Miconium Aspiration Syndrome	No	No	Yes	No	No	No	No	No		No			Human Milk	Antibiotics and Glucose	Yes	No	Yes	Yes	No	No	No		Improved				2455	unknown
519	Live Birth	SVD	unkown	1-3 Times	0	1	-ve	2500	0	No	Suspected Sepsis	No	Yes	No	No	No	No	No	No		No			Human Milk	Oxygen and Antibiotics and Glucose	Yes	No	Yes	Yes	No	No	No		Improved				3000	unknown
520	Live Birth	SVD	unkown	1-3 Times	0	1	-ve	0	0	No	Respiratory Distress	No	No	Yes	No	No	No	No	No		No			Human Milk	Oxygen and Antibiotics and Glucose	Yes	No	Yes	Yes	No	No	No		Improved				3330	unknown
521	Live Birth	SVD	unkown	1-3 Times	0	1	-ve	3040	0	No	Respiratory Distress	No	No	Yes	No	No	No	No	No		No			Human Milk	Oxygen and Antibiotics and Glucose	Yes	No	No	Yes	No	No	No		Improved				3400	unknown
522	Live Birth	SVD	unkown	1-3 Times	4	2	-ve	4000	0	No	Respiratory Distress	No	No	No	No	No	No	Yes	No		No			Human Milk	Oxygen and Glucose	Yes	No	Yes	Yes	No	No	No		Improved				4000	unknown
523	Live Birth	SVD	unkown	1-3 Times	2	1	-ve	3150	0	No	Miconium Aspiration Syndrome	No	No	No	No	No	No	Yes	No		No			Human Milk	Oxygen and Antibiotics and Glucose	No	No	Yes	Yes	No	No	No		Improved				3165	unknown
524	Live Birth	SVD	unkown	1-3 Times	1	1	-ve	3740	39	No	Miconium Aspiration Syndrome	No	Yes	No	No	No	No	No	No		No			Human Milk	Antibiotics and Glucose	No	No	Yes	Yes	No	No	No		Improved				3665	unknown
525	Live Birth	SVD	unkown	1-3 Times	1	1	-ve	3040	38	No	Miconium Aspiration Syndrome	No	No	No	No	No	No	Yes	No		No			Human Milk	Oxygen and Antibiotics and Glucose	Yes	No	Yes	Yes	No	No	No		Improved				0	unknown
526	Live Birth	SVD	unkown	1-3 Times	6	5	-ve	3480	38	No	Miconium Aspiration Syndrome	No	Yes	No	No	No	No	No	No		No			Human Milk	Oxygen and Antibiotics and Glucose	Yes	No	Yes	Yes	No	No	No		Improved				3480	unknown
527	Live Birth	SVD	unkown	1-3 Times	4	3	-ve	2245	34	No	Prematuriy	No	No	No	No	No	No	Yes	No		No			Human Milk	Oxygen and KMC and Glucose	Yes	No	Yes	Yes	No	No	No		Improved				2190	unknown
528	Live Birth	SVD	unkown	1-3 Times	2	1	-ve	3260	0	No	Miconium Aspiration Syndrome	Yes	No	No	No	No	No	No	No		No			Human Milk	Oxygen and Antibiotics and Glucose	Yes	Yes	No	Yes	No	No	No		Improved				3260	unknown
529	Live Birth	SVD	unkown	1-3 Times	1	1	-ve	3000	0	No	Miconium Aspiration Syndrome	No	No	No	No	No	No	Yes	No		No			Human Milk	Oxygen and Antibiotics and Glucose	Yes	No	Yes	Yes	No	No	No		Improved				2300	unknown
530	Live Birth	SVD	unkown	1-3 Times	4	3	-ve	2560	40	No	Miconium Aspiration Syndrome	No	No	No	No	No	No	Yes	No		No			Human Milk	Oxygen and Antibiotics and Glucose	Yes	No	Yes	Yes	No	No	No		Improved				2520	unknown
531	Live Birth	Assisted Vaginal	unkown	1-3 Times	1	1	-ve	2820	38	No	Respiratory Distress	No	No	No	No	No	No	Yes	No		No			Human Milk	Oxygen and Antibiotics and Glucose	Yes	No	Yes	Yes	No	No	No		Improved				2820	unknown
532	Live Birth	SVD	unkown	1-3 Times	1	1	-ve	3130	38	No	Suspected Sepsis	No	No	No	No	No	No	Yes	No		No			Human Milk	Oxygen and Antibiotics and Glucose	Yes	No	Yes	Yes	No	No	No		Improved				3240	unknown
533	Live Birth	SVD	unkown	1-3 Times	4	3	-ve	3800	30	No	Miconium Aspiration Syndrome	No	No	No	No	No	No	Yes	No		No			Human Milk	Oxygen and Antibiotics and Glucose	Yes	No	Yes	Yes	No	No	No		Improved				3800	unknown
534	Live Birth	SVD	unkown	1-3 Times	2	1	-ve	3363	37	No	Miconium Aspiration Syndrome	No	No	No	No	No	Yes	No	No		No			Human Milk	Oxygen and Antibiotics and Glucose	No	No	No	No	No	No	Yes		Improved				3060	unknown
535	Live Birth	SVD	unkown	1-3 Times	2	1	-ve	2910	37	No	Cogenital malformation	No	Yes	No	No	No	No	No	No		No			Human Milk	Others	Yes	Yes	Yes	Yes	No	No	No		Improved				2780	unknown
536	Live Birth	SVD	unkown	1-3 Times	2	1	-ve	3730	36	No	Suspected Sepsis	No	Yes	No	No	No	No	No	No		No			Human Milk	Oxygen and KMC and Antibiotics and Glucose	Yes	No	Yes	Yes	No	No	No		Improved				3520	unknown
537	Live Birth	SVD	unkown	1-3 Times	6	5	-ve	2820	36	No	Suspected Sepsis	No	Yes	No	No	No	No	No	No		No			Human Milk	Oxygen and Antibiotics and Glucose	Yes	No	Yes	Yes	No	No	No		Improved				2630	unknown
538	Live Birth	SVD	home	1-3 Times	6	5	-ve	2000	38	No	Suspected Sepsis	No	No	Yes	No	No	No	No	No		No			Human Milk	Oxygen and Antibiotics and Glucose	Yes	No	No	No	No	No	No		Improved				2000	unknown
539	Live Birth	SVD	unkown	1-3 Times	6	5	-ve	3570	37	No	Respiratory Distress	No	No	Yes	No	No	No	No	No		No			Human Milk	Oxygen	Yes	No	No	No	No	No	No		Improved				3360	unknown
540	Live Birth	SVD	unkown	1-3 Times	2	1	-ve	1650	28	No	Prematuriy	No	No	No	No	No	No	No	Yes		No			Human Milk	Oxygen and KMC and Antibiotics and Glucose	No	Yes	No	No	No	No	No		Improved				1485	unknown
541	Live Birth	SVD	unkown	None	1	1	-ve	2160	38	No	Suspected Sepsis	Yes	No	No	No	No	No	No	No		No			Human Milk	Oxygen and KMC and Antibiotics	Yes	Yes	Yes	Yes	No	No	No		Improved				2160	unknown
542	Live Birth	SVD	unkown	1-3 Times	1	1	-ve	2870	36	No	Respiratory Distress	No	Yes	No	No	No	No	No	No		No			Human Milk	Oxygen	No	No	Yes	Yes	No	No	No		Improved				2870	unknown
543	Live Birth	SVD	unkown	1-3 Times	3	2	-ve	2810	38	No	Miconium Aspiration Syndrome	No	No	No	No	No	No	Yes	No		No			Human Milk	Oxygen and Antibiotics and Glucose	Yes	No	Yes	Yes	No	No	No		Improved				2720	unknown
544	Live Birth	C/S	unkown	1-3 Times	3	2	-ve	3400	38	No	Other	No	No	No	No	No	No	Yes	No	Hypothermia	No			Human Milk	KMC	Yes	No	Yes	Yes	No	No	No		Improved				3400	unknown
545	Live Birth	SVD	unkown	1-3 Times	6	5	-ve	1610	32	No	Prematuriy and others	Yes	No	No	No	No	No	No	Yes	Law birth weight	No			Human Milk	Oxygen and Antibiotics and Glucose	Yes	No	Yes	Yes	No	No	No		Improved				0	unknown
546	Live Birth	SVD	unkown	1-3 Times	3	2	-ve	2990	40	No	Miconium Aspiration Syndrome	Yes	No	No	No	No	No	No	No		No			Human Milk	Oxygen and Antibiotics and Glucose	Yes	Yes	Yes	Yes	No	No	No		Improved				2840	unknown
547	Live Birth	SVD	unkown	1-3 Times	0	1	-ve	1800	35	No	Prematuriy	No	No	Yes	No	No	No	No	No		No			Human Milk	Oxygen and KMC and Antibiotics and Glucose	Yes	No	Yes	Yes	No	No	No		Improved				0	unknown
548	Live Birth	C/S	unkown	1-3 Times	2	1	-ve	2800	34	Yes	Miconium Aspiration Syndrome	No	No	Yes	No	No	No	No	No		No			Human Milk	Oxygen and Antibiotics and Glucose	Yes	No	Yes	Yes	No	No	No		Improved				2950	unknown
549	Live Birth	SVD	unkown	1-3 Times	3	2	-ve	2600	38	No	Respiratory Distress	No	No	No	No	No	No	Yes	No		No			Human Milk	Oxygen and Antibiotics and Glucose	Yes	No	Yes	Yes	No	No	No		Improved				2320	unknown
550	Live Birth	Assisted Vaginal	unkown	1-3 Times	1	1	-ve	2670	39	No	Respiratory Distress	No	No	No	No	No	No	Yes	No		No			Human Milk	Oxygen and Antibiotics and Glucose	No	No	Yes	Yes	No	No	No		Improved				2500	unknown
551	Live Birth	SVD	unkown	1-3 Times	0	1	-ve	0	38	No	Suspected Sepsis	No	Yes	No	No	No	No	No	No		No			Human Milk	Antibiotics	No	No	Yes	No	No	No	No		Improved				0	unknown
552	Live Birth	SVD	unkown	1-3 Times	2	1	-ve	3500	38	No	Miconium Aspiration Syndrome	No	Yes	No	No	No	No	No	No		No			Human Milk	Antibiotics and Glucose	Yes	No	Yes	Yes	No	No	No		Improved				3500	unknown
553	Live Birth	SVD	unkown	4 or more time	3	2	-ve	3500	39	No	Suspected Sepsis	No	No	No	No	No	No	Yes	No		No			Human Milk	Antibiotics	Yes	No	Yes	Yes	No	No	No		Improved				3930	unknown
554	Live Birth	Assisted Vaginal	unkown	1-3 Times	1	1	-ve	2690	38	No	Miconium Aspiration Syndrome	No	Yes	No	No	No	No	No	No		No			Human Milk	Oxygen and Antibiotics and Glucose	Yes	No	Yes	Yes	No	No	No		Improved				2460	unknown
555	Live Birth	SVD	unkown	None	0	1	-ve	3500	39	No	Suspected Sepsis	No	No	Yes	No	No	No	No	No		No			Human Milk	Oxygen and Antibiotics and Glucose	Yes	No	Yes	Yes	No	No	No		Improved				2900	unknown
556	Live Birth	SVD	unkown	1-3 Times	3	2	-ve	3680	38	No	Respiratory Distress	No	No	Yes	No	No	No	No	No		No			Human Milk	Oxygen and Antibiotics and Glucose	Yes	No	Yes	Yes	No	No	No		Improved				3480	unknown
557	Live Birth	SVD	unkown	1-3 Times	2	1	-ve	2700	38	No	Respiratory Distress	No	No	Yes	No	No	No	No	No		No			Human Milk	Oxygen and Glucose	Yes	No	No	Yes	No	No	No		Improved				2306	unknown
558	Live Birth	SVD	unkown	1-3 Times	1	1	-ve	2950	38	No	Prematuriy	Yes	No	No	No	No	No	No	No		No			Human Milk	Oxygen and Antibiotics and Glucose	Yes	No	Yes	Yes	No	No	No		Improved				0	unknown
559	Live Birth	SVD	unkown	1-3 Times	3	2	-ve	2460	37	No	Respiratory Distress	No	No	No	No	No	No	No	Yes		No			Human Milk	Oxygen and Antibiotics and Glucose	Yes	No	No	Yes	No	No	No		Improved				2500	unknown
560	Live Birth	SVD	unkown	1-3 Times	1	1	-ve	3450	37	No	Other	No	No	No	No	No	No	Yes	No	Umbilical cord bleeding	No			Human Milk	Oxygen and Glucose	Yes	No	Yes	Yes	No	No	No		Improved				3550	unknown
561	Live Birth	SVD	unkown	1-3 Times	5	4	-ve	2420	38	No	Miconium Aspiration Syndrome	No	Yes	No	No	No	No	No	No		No			Human Milk	Oxygen and Antibiotics and Glucose	No	No	Yes	Yes	No	No	No		Improved				2420	unknown
562	Live Birth	C/S	unkown	None	2	1	-ve	2730	38	No	Suspected Sepsis	No	No	No	No	No	No	Yes	No		No			Human Milk	Antibiotics and Glucose	No	No	Yes	Yes	No	No	No		Improved				2680	unknown
563	Live Birth	SVD	unkown	None	0	1	-ve	3315	38	No	Miconium Aspiration Syndrome	No	No	Yes	No	No	No	No	No		No			Human Milk	Antibiotics and Glucose	Yes	No	Yes	Yes	No	No	No		Improved				0	unknown
564	Live Birth	SVD	unkown	1-3 Times	1	1	-ve	2040	38	No	Respiratory Distress	Yes	No	No	No	No	No	No	No		No			Human Milk	Oxygen and Antibiotics and Glucose	Yes	No	No	No	No	No	No		Improved				1840	unknown
565	Live Birth	SVD	unkown	1-3 Times	0	1	-ve	3840	38	Yes	Suspected Sepsis	No	No	No	No	No	No	Yes	No		No			Human Milk	Antibiotics and Glucose	Yes	No	Yes	Yes	No	No	No		Improved				3790	unknown
566	Live Birth	SVD	unkown	1-3 Times	3	2	-ve	2000	37	No	Prematuriy	No	Yes	No	No	No	No	No	No		No			Human Milk	Oxygen	Yes	Yes	Yes	Yes	No	No	No		Improved				2000	unknown
567	Live Birth	SVD	unkown	1-3 Times	4	3	-ve	3840	38	No	Miconium Aspiration Syndrome	No	No	No	No	No	No	No	Yes		No			Human Milk	Oxygen and Antibiotics and Glucose	No	No	No	Yes	No	No	No		Improved				3840	unknown
568	Live Birth	C/S	unkown	1-3 Times	1	1	-ve	2700	38	No	Other	No	No	No	No	No	No	Yes	No	Hypothermia	No			Human Milk	Glucose	Yes	No	Yes	Yes	No	No	No		Improved				2700	unknown
569	Live Birth	SVD	unkown	1-3 Times	1	1	-ve	2200	37	No	Miconium Aspiration Syndrome	Yes	No	No	No	No	No	No	No		No			Human Milk	Oxygen and Antibiotics and Glucose	Yes	Yes	Yes	Yes	No	No	No		Improved				2290	unknown
570	Live Birth	C/S	unkown	None	4	3	-ve	3500	38	No	Other	No	No	No	No	No	No	Yes	No	Vomiting and diarrhea	No			Human Milk	Glucose	Yes	No	Yes	Yes	No	No	No		Improved				3500	unknown
571	Live Birth	SVD	unkown	None	1	1	-ve	1500	29	No	Prematuriy	No	No	Yes	No	No	No	No	No		No			Mixed	Oxygen and KMC and Antibiotics and Glucose	Yes	No	Yes	Yes	No	No	No		Improved				1400	unknown
572	Live Birth	SVD	unkown	None	1	1	-ve	3100	37	No	Miconium Aspiration Syndrome	No	Yes	No	No	No	No	No	No		No			Human Milk	Oxygen and Antibiotics and Glucose	Yes	No	Yes	Yes	No	No	No		Improved				2550	unknown
573	Live Birth	SVD	unkown	None	1	1	-ve	1330	31	No	Prematuriy	Yes	No	No	No	No	No	No	No		No			Human Milk	Oxygen and KMC and Antibiotics and Glucose	Yes	Yes	Yes	Yes	No	No	No		Improved				1200	unknown
574	Live Birth	SVD	unkown	1-3 Times	1	1	-ve	2650	38	No	Suspected Sepsis	No	Yes	No	No	No	No	No	No		No			Human Milk	Oxygen and Antibiotics and Glucose	Yes	No	Yes	Yes	No	No	No		Improved				2690	unknown
575	Live Birth	C/S	unkown	1-3 Times	3	2	-ve	4000	38	No	Respiratory Distress	No	No	Yes	No	No	No	No	No		No			Human Milk	Oxygen and Antibiotics and Glucose	Yes	No	Yes	Yes	No	No	No		Improved				4000	unknown
576	Live Birth	SVD	unkown	1-3 Times	3	2	-ve	2120	38	No	Respiratory Distress	No	No	Yes	No	No	No	No	No		No			Human Milk	Oxygen and Antibiotics and Glucose	Yes	No	Yes	Yes	No	No	No		Improved				1900	unknown
577	Live Birth	SVD	unkown	1-3 Times	8	6	-ve	2890	38	No	Miconium Aspiration Syndrome	No	No	No	No	No	No	Yes	No		No			Human Milk	Oxygen and Antibiotics and Glucose	Yes	No	Yes	Yes	No	No	No		Improved				2810	unknown
578	Live Birth	SVD	unkown	1-3 Times	3	2	-ve	3700	38	No	Respiratory Distress and Miconium Aspiration Syndrome	No	No	Yes	No	No	No	Yes	No		No			Human Milk	KMC and Antibiotics and Glucose	No	Yes	Yes	Yes	No	No	No		Improved				3200	unknown
579	Live Birth	SVD	unkown	1-3 Times	1	1	-ve	2600	38	No	Miconium Aspiration Syndrome	No	No	No	No	No	No	Yes	No		No			Human Milk	Oxygen and Antibiotics and Glucose	Yes	No	Yes	Yes	No	No	No		Improved				2580	unknown
580	Live Birth	SVD	unkown	1-3 Times	1	1	-ve	1800	29	No	Prematuriy	Yes	No	No	No	No	No	No	No		No			Human Milk	Oxygen and Antibiotics and Glucose	Yes	No	Yes	Yes	No	No	No		Died		Prematurity		0	unknown
581	Live Birth	SVD	unkown	1-3 Times	1	1	-ve	1700	29	No	Prematuriy	Yes	No	No	No	No	No	No	No		No			Human Milk	Oxygen and Antibiotics and Glucose	Yes	No	Yes	Yes	No	No	No		Died		Prematurity		0	unknown
582	Live Birth	SVD	unkown	1-3 Times	1	1	-ve	2290	38	No	Respiratory Distress and Miconium Aspiration Syndrome	No	No	Yes	No	No	No	Yes	No		No			Human Milk	Oxygen and Antibiotics and Glucose	Yes	No	Yes	Yes	No	No	No		Improved				2310	unknown
583	Live Birth	SVD	unkown	1-3 Times	6	5	-ve	2000	38	No	Respiratory Distress	No	No	Yes	No	No	No	No	No		No			Human Milk	Oxygen and Glucose	Yes	No	No	Yes	No	No	No		Improved				2000	unknown
584	Live Birth	SVD	unkown	1-3 Times	6	5	-ve	2300	38	No	Prematuriy and Respiratory Distress	Yes	No	Yes	No	No	No	No	No		No			Human Milk	Oxygen and Antibiotics	Yes	No	Yes	No	No	No	No		Improved				2100	unknown
585	Live Birth	SVD	unkown	1-3 Times	0	1	-ve	3710	38	No	Suspected Sepsis	No	No	No	No	No	No	No	Yes		No			Human Milk	Antibiotics	No	No	No	Yes	No	No	No		Improved				3920	unknown
586	Live Birth	SVD	unkown	1-3 Times	1	1	-ve	3190	37	No	Other	No	No	No	No	No	No	No	Yes	Poor sucking	No			Human Milk	Glucose	No	No	No	Yes	No	No	No		Improved				3100	unknown
587	Live Birth	C/S	unkown	1-3 Times	1	1	-ve	3380	38	No	Other	Yes	No	No	No	No	No	No	No	Cephalohematoma	No			Human Milk	Glucose	Yes	Yes	Yes	Yes	No	No	No		Improved				3380	unknown
588	Live Birth	Assisted Vaginal	unkown	1-3 Times	1	1	-ve	1500	29	No	Prematuriy	No	No	Yes	No	No	No	No	No		No			Human Milk	Oxygen and KMC and Antibiotics and Glucose	Yes	No	No	Yes	No	No	No		Improved				1480	unknown
589	Live Birth	C/S	unkown	1-3 Times	1	1	-ve	3200	36	No	Respiratory Distress	No	Yes	No	No	No	No	No	No		No			Human Milk	Oxygen and Glucose	Yes	No	Yes	Yes	No	No	No		Improved				3200	unknown
590	Live Birth	SVD	unkown	1-3 Times	1	1	-ve	3000	37	No	Suspected Sepsis	No	No	Yes	No	No	No	No	No		No			Human Milk	Oxygen and Antibiotics and Glucose	Yes	No	No	Yes	No	No	No		Improved				3000	unknown
591	Live Birth	SVD	unkown	1-3 Times	1	1	-ve	1200	36	No	Prematuriy	Yes	Yes	No	No	No	No	No	No		No			Human Milk	Oxygen and KMC and Antibiotics and Glucose	Yes	Yes	Yes	Yes	No	No	No		Improved				1500	unknown
592	Live Birth	SVD	unkown	1-3 Times	1	1	-ve	1400	0	No	Prematuriy	Yes	No	Yes	No	No	No	No	No		No			Human Milk	Oxygen and KMC and Antibiotics and Glucose	Yes	Yes	Yes	Yes	No	No	No		Improved				1700	unknown
593	Live Birth	SVD	unkown	1-3 Times	3	2	-ve	2770	37	No	Respiratory Distress	No	No	Yes	No	No	No	Yes	No		No			Human Milk	Oxygen and Glucose	Yes	Yes	Yes	Yes	Yes	No	No		Improved				2760	unknown
594	Live Birth	SVD	unkown	1-3 Times	2	1	-ve	2350	29	No	Prematuriy and Suspected Sepsis	Yes	No	No	No	No	No	No	No		No			Human Milk	Oxygen and KMC and Antibiotics and Glucose	Yes	Yes	Yes	Yes	No	No	No		Improved				1390	unknown
595	Live Birth	SVD	unkown	1-3 Times	2	1	-ve	1640	29	No	Prematuriy and Respiratory Distress	No	No	Yes	No	No	No	No	No		No			Human Milk	Oxygen and KMC and Antibiotics and Glucose	Yes	No	Yes	Yes	No	No	No		Died		Prematurity		0	unknown
596	Live Birth	SVD	unkown	1-3 Times	5	4	-ve	2960	38	No	Respiratory Distress and Miconium Aspiration Syndrome	No	Yes	No	No	No	No	No	No		No			Human Milk	Oxygen and KMC and Antibiotics and Glucose and Recuscitation	Yes	No	Yes	Yes	No	No	No		Died		Others	Meconium Aspiration Syndrome and Respiratory Distress Syndrome	0	unknown
597	Live Birth	SVD	unkown	1-3 Times	1	1	-ve	2000	36	No	Prematuriy	No	No	No	No	No	No	No	Yes		No			Human Milk	Oxygen and KMC and Antibiotics and Glucose	Yes	Yes	Yes	No	No	No	No		Improved				0	unknown
598	Live Birth	SVD	unkown	1-3 Times	2	1	-ve	2800	38	No	Respiratory Distress	No	No	No	No	No	No	Yes	No		No			Human Milk	Oxygen and Antibiotics and Glucose	Yes	Yes	Yes	No	No	No	No		Improved				2800	unknown
599	Live Birth	SVD	unkown	1-3 Times	0	1	-ve	3250	38	No	Suspected Sepsis	No	Yes	No	No	No	No	No	No		No			Human Milk	Oxygen and Antibiotics and Glucose	No	No	Yes	Yes	No	No	No		Improved				0	unknown
600	Live Birth	SVD	unkown	1-3 Times	1	1	-ve	3000	35	No	Miconium Aspiration Syndrome	No	No	No	No	No	No	Yes	No		No			Human Milk	Oxygen and KMC and Antibiotics	Yes	No	Yes	No	No	No	No		Improved				0	unknown
601	Live Birth	SVD	unkown	1-3 Times	0	1	-ve	3500	38	Yes	Miconium Aspiration Syndrome	No	Yes	No	No	No	No	No	No		No			Human Milk	Oxygen and Antibiotics	No	No	Yes	No	No	No	No		Improved				3010	unknown
602	Live Birth	SVD	unkown	1-3 Times	0	1	-ve	1100	0	No	Prematuriy	No	No	No	No	No	No	Yes	No		No			Human Milk	Oxygen and KMC and Antibiotics and Glucose	Yes	No	Yes	No	No	No	No		Improved				1500	unknown
603	Live Birth	SVD	unkown	1-3 Times	0	1	-ve	2190	38	No	Other	No	No	No	No	No	No	Yes	No	Pneumonia	No			Human Milk	Oxygen and KMC and Antibiotics	Yes	No	Yes	No	No	No	No		Improved				0	unknown
604	Live Birth	C/S	unkown	1-3 Times	1	1	-ve	2800	0	No	Respiratory Distress	No	Yes	No	No	No	No	No	No		No			Human Milk	Oxygen and Antibiotics	Yes	No	Yes	No	No	No	No		Improved				2570	unknown
605	Live Birth	C/S	unkown	1-3 Times	4	1	-ve	2700	36	No	Miconium Aspiration Syndrome	Yes	No	No	No	No	No	No	No		No			Human Milk	Oxygen and Antibiotics and Glucose	Yes	No	Yes	Yes	No	No	No		Improved				2550	unknown
606	Live Birth	C/S	unkown	1-3 Times	2	1	-ve	3500	0	No	Miconium Aspiration Syndrome	No	No	No	No	No	No	Yes	No		No			Human Milk	Oxygen and Antibiotics	Yes	No	Yes	Yes	No	No	No		Improved				2770	unknown
607	Live Birth	SVD	unkown	1-3 Times	5	4	-ve	2805	39	No	Miconium Aspiration Syndrome	No	No	No	No	No	No	Yes	No		No			Human Milk	Oxygen and Antibiotics	Yes	No	Yes	No	No	No	No		Improved				3100	unknown
608	Live Birth	SVD	unkown	1-3 Times	0	1	-ve	0	0	No	Other	No	No	No	No	No	No	Yes	No	Pneumonia	No			Human Milk	Oxygen and KMC and Glucose	Yes	No	Yes	Yes	No	No	No		Improved				3100	unknown
609	Live Birth	SVD	unkown	1-3 Times	2	1	-ve	2200	0	No	Suspected Sepsis	No	Yes	No	No	No	No	No	No		No			Human Milk	Oxygen and Antibiotics	No	No	Yes	No	No	No	No		Improved				2240	unknown
610	Live Birth	SVD	unkown	1-3 Times	0	1	-ve	2900	38	No	Miconium Aspiration Syndrome	No	No	No	No	No	No	Yes	No		No			Human Milk	Oxygen and Antibiotics and Glucose	Yes	No	Yes	No	No	No	No		Improved				2840	unknown
611	Live Birth	C/S	unkown	1-3 Times	2	1	-ve	2500	37	No	Suspected Sepsis	No	No	Yes	No	No	No	No	No		No			Human Milk	Antibiotics and Glucose	No	No	No	No	No	No	No		Improved				2520	unknown
612	Live Birth	SVD	unkown	1-3 Times	8	5	-ve	4200	38	No	Miconium Aspiration Syndrome	No	Yes	No	No	No	No	No	No		No			Human Milk	Oxygen and Antibiotics	No	No	Yes	No	No	No	No		Improved				4200	unknown
613	Live Birth	SVD	unkown	1-3 Times	8	5	-ve	1610	29	Yes	Prematuriy	Yes	No	No	No	No	No	No	No		No			Human Milk	Oxygen and Antibiotics and Glucose	No	Yes	No	Yes	No	No	No		Improved				1460	unknown
614	Live Birth	SVD	unkown	1-3 Times	5	4	-ve	3500	37	No	Miconium Aspiration Syndrome	Yes	No	No	No	No	No	Yes	No		No			Human Milk	Oxygen and Antibiotics and Glucose	No	Yes	No	Yes	No	No	No		Improved				2800	unknown
615	Live Birth	SVD	unkown	1-3 Times	1	1	-ve	2960	0	No	Miconium Aspiration Syndrome	No	Yes	No	No	No	No	No	No		No			Human Milk	Oxygen and Antibiotics	No	Yes	No	Yes	No	No	No		Died		Others	Meconium Aspiration Syndrome	0	unknown
616	Live Birth	SVD	unkown	1-3 Times	2	1	-ve	3500	38	No	Respiratory Distress	No	No	No	No	No	No	No	Yes		No			Human Milk	Glucose	Yes	No	Yes	No	No	No	No		Improved				3500	unknown
617	Live Birth	SVD	unkown	1-3 Times	3	2	-ve	3000	28	No	Suspected Sepsis	No	No	No	No	No	No	No	Yes		No			Human Milk	Antibiotics	Yes	Yes	No	Yes	No	No	No		Improved				2840	unknown
618	Live Birth	SVD	unkown	1-3 Times	0	1	-ve	2570	38	No	Other	No	No	No	No	No	No	Yes	No	Allergic dermatitis	No			Human Milk	Oxygen and Antibiotics	Yes	No	Yes	Yes	No	No	No		Improved				2615	unknown
619	Live Birth	SVD	unkown	1-3 Times	5	4	-ve	1600	32	No	Prematuriy and Miconium Aspiration Syndrome	Yes	No	No	No	No	No	No	No		No			Human Milk	Oxygen and Antibiotics and Glucose	Yes	Yes	Yes	Yes	No	No	No		Improved				1565	unknown
620	Live Birth	SVD	unkown	1-3 Times	3	2	-ve	2500	0	No	Prematuriy	Yes	No	No	No	No	No	No	No		No			Human Milk	Oxygen and Antibiotics and Glucose	Yes	Yes	Yes	Yes	No	No	No		Improved				2600	unknown
621	Live Birth	SVD	unkown	1-3 Times	5	4	-ve	1600	32	No	Prematuriy and Miconium Aspiration Syndrome	Yes	No	No	No	No	No	No	No		No			Human Milk	Oxygen and Antibiotics and Glucose	Yes	Yes	Yes	Yes	No	No	No		Improved				1570	unknown
622	Live Birth	SVD	unkown	1-3 Times	0	1	-ve	1800	38	No	Suspected Sepsis	No	Yes	No	No	No	No	No	No		No			Human Milk	Oxygen and Antibiotics and Glucose	No	No	Yes	Yes	No	No	No		Improved				2000	unknown
623	Live Birth	SVD	unkown	1-3 Times	2	1	-ve	2300	33	No	Prematuriy	Yes	No	No	No	No	No	No	No		No			Human Milk	Oxygen and KMC and Antibiotics and Glucose	Yes	Yes	Yes	Yes	No	No	No		Improved				1800	unknown
624	Live Birth	SVD	unkown	1-3 Times	6	5	-ve	3300	35	No	Miconium Aspiration Syndrome	No	No	No	No	No	No	Yes	No		No			Human Milk	Antibiotics and Glucose	No	No	Yes	Yes	No	No	No		Improved				2960	unknown
625	Live Birth	SVD	unkown	1-3 Times	0	1	-ve	1400	29	No	Prematuriy and Suspected Sepsis	Yes	Yes	No	No	No	No	No	No		No			Human Milk	Antibiotics and Glucose	No	No	Yes	Yes	No	No	No		Improved				1600	unknown
626	Live Birth	SVD	unkown	1-3 Times	1	1	-ve	1600	0	No	Prematuriy	Yes	No	No	No	No	No	No	No		No			Human Milk	Oxygen and Antibiotics and Glucose	No	Yes	No	Yes	No	No	No		Improved				1600	unknown
627	Live Birth	SVD	unkown	1-3 Times	1	1	-ve	1750	34	No	Prematuriy	Yes	No	No	No	No	No	No	No		No			Human Milk	Oxygen and KMC and Antibiotics and Glucose	Yes	Yes	Yes	Yes	No	No	No		Improved				1700	unknown
628	Live Birth	SVD	unkown	1-3 Times	1	1	-ve	2440	38	No	Miconium Aspiration Syndrome	No	No	No	No	No	No	Yes	No		No			Human Milk	Glucose	No	No	No	Yes	No	No	No		Improved				2440	unknown
629	Live Birth	SVD	unkown	1-3 Times	1	1	-ve	3000	0	No	Miconium Aspiration Syndrome	No	No	No	No	No	No	Yes	No		No			Human Milk	Glucose	No	No	No	Yes	No	No	No		Improved				3000	unknown
630	Live Birth	SVD	unkown	None	0	1	-ve	2700	34	No	Miconium Aspiration Syndrome	Yes	No	No	No	No	No	No	No		No			Human Milk	Oxygen and Antibiotics and Glucose	Yes	Yes	Yes	Yes	No	No	No		Improved				2810	unknown
631	Live Birth	SVD	unkown	1-3 Times	0	1	-ve	2415	0	No	Other	No	No	No	No	No	No	No	Yes	Pneumonia	No			Human Milk	Antibiotics and Glucose	No	No	Yes	Yes	No	No	No		Improved				2460	unknown
632	Live Birth	SVD	unkown	1-3 Times	1	1	-ve	2500	37	No	Miconium Aspiration Syndrome	No	No	No	No	No	No	Yes	No		No			Human Milk	Glucose	No	No	No	Yes	No	No	No		Improved				2500	unknown
633	Live Birth	SVD	unkown	1-3 Times	1	1	-ve	2300	0	No	Prematuriy	No	No	Yes	No	No	No	No	No		No			Human Milk	Oxygen and KMC and Antibiotics and Glucose	No	No	No	Yes	No	No	No		Improved				2070	unknown
634	Live Birth	SVD	unkown	1-3 Times	6	5	-ve	3500	38	No	Respiratory Distress	No	No	No	No	No	No	Yes	No		No			Human Milk	Glucose	Yes	No	Yes	No	No	No	No		Improved				3125	unknown
635	Live Birth	SVD	unkown	1-3 Times	3	2	-ve	1400	0	No	Prematuriy	No	No	No	No	No	No	Yes	No		No			Human Milk	KMC and Antibiotics and Glucose	Yes	No	Yes	Yes	No	No	No		Improved				1600	unknown
636	Live Birth	SVD	unkown	1-3 Times	5	4	-ve	4000	39	No	Respiratory Distress	No	No	No	No	No	No	Yes	No		No			Human Milk	Oxygen	Yes	No	Yes	Yes	No	No	No		Improved				3540	unknown
637	Live Birth	SVD	unkown	1-3 Times	4	3	-ve	3500	38	No	Miconium Aspiration Syndrome	No	No	No	No	No	No	Yes	No		No			Human Milk	Oxygen and Antibiotics	Yes	No	Yes	No	No	No	No		Improved				3920	unknown
638	Live Birth	SVD	unkown	1-3 Times	0	1	-ve	3900	0	No	Suspected Sepsis	No	Yes	No	No	No	No	No	No		No			Human Milk	Antibiotics and Glucose	No	No	Yes	Yes	No	No	No		Improved				3900	unknown
639	Live Birth	SVD	unkown	1-3 Times	0	1	-ve	0	0	No	Suspected Sepsis	No	Yes	No	No	No	No	No	No		No			Human Milk	Antibiotics	No	No	Yes	No	No	No	No		Improved				3220	unknown
640	Live Birth	SVD	unkown	1-3 Times	0	1	-ve	3600	0	No	Respiratory Distress	No	No	Yes	No	No	No	No	No		No			Human Milk	Glucose	No	No	No	No	No	No	No		Improved				3000	unknown
641	Live Birth	SVD	unkown	1-3 Times	0	1	-ve	3000	0	No	Miconium Aspiration Syndrome	Yes	No	No	No	No	No	No	No		No			Human Milk	Oxygen and Antibiotics	No	Yes	Yes	Yes	No	No	No		Improved				3030	unknown
642	Live Birth	SVD	unkown	1-3 Times	2	1	-ve	3120	38	No	Miconium Aspiration Syndrome	No	No	Yes	No	No	No	No	No		No			Human Milk	Oxygen and Antibiotics and Glucose	Yes	No	No	No	No	No	No		Improved				3120	unknown
643	Live Birth	SVD	unkown	1-3 Times	0	1	-ve	2800	38	No	Miconium Aspiration Syndrome	No	No	Yes	No	No	No	No	No		No			Human Milk	Oxygen and Antibiotics and Glucose	Yes	No	No	No	No	No	No		Improved				2900	unknown
644	Live Birth	SVD	unkown	1-3 Times	4	3	-ve	3300	0	No	Respiratory Distress	Yes	No	No	No	No	No	No	No		No			Human Milk	Oxygen	No	No	Yes	Yes	No	No	No		Improved				3300	unknown
645	Live Birth	SVD	unkown	1-3 Times	3	2	-ve	1750	0	No	Prematuriy	No	Yes	No	No	No	No	No	No		No			Human Milk	Oxygen and Antibiotics	No	No	Yes	No	No	No	No		Improved				1415	unknown
646	Live Birth	C/S	unkown	1-3 Times	3	2	-ve	3300	0	No	Other	No	Yes	No	No	No	No	Yes	No	Neonatal jaundice	Yes	Yes	0	Human Milk	Antibiotics and Glucose	No	No	Yes	Yes	No	No	No		Improved				3600	unknown
647	Live Birth	SVD	unkown	1-3 Times	0	1	-ve	3915	0	No	Perinatal Asphyxia and Miconium Aspiration Syndrome	Yes	No	No	No	No	No	No	No		No			Human Milk	Oxygen and Antibiotics and Glucose	No	No	No	No	No	No	No		Improved				3900	unknown
648	Live Birth	SVD	unkown	1-3 Times	7	6	-ve	3045	38	No	Suspected Sepsis	Yes	No	No	No	No	No	No	No		No			Human Milk	Oxygen and Antibiotics and Glucose	No	No	Yes	Yes	No	No	No		Improved				0	unknown
649	Live Birth	SVD	unkown	1-3 Times	1	1	-ve	2000	32	No	Prematuriy	No	No	No	No	No	No	No	Yes		No			Human Milk	Antibiotics and Glucose	No	No	Yes	Yes	No	No	No		Improved				2025	unknown
650	Live Birth	SVD	unkown	1-3 Times	0	1	-ve	2050	29	No	Prematuriy	No	No	No	Yes	No	No	Yes	No		No			Human Milk	Glucose	Yes	No	Yes	Yes	No	No	No		Improved				2050	unknown
651	Live Birth	SVD	unkown	1-3 Times	2	1	-ve	1600	35	No	Prematuriy	No	No	Yes	No	No	No	No	No		No			Human Milk	Antibiotics and Glucose	No	No	No	Yes	No	No	No		Improved				1600	unknown
652	Live Birth	SVD	unkown	1-3 Times	0	1	-ve	4000	0	No	Suspected Sepsis	No	Yes	No	No	No	No	No	No		No			Human Milk	Antibiotics	No	No	Yes	Yes	No	No	No		Improved				3950	unknown
653	Live Birth	SVD	unkown	1-3 Times	1	1	-ve	3180	39	No	Suspected Sepsis and Miconium Aspiration Syndrome	No	No	Yes	No	No	No	No	No		No			Human Milk	Antibiotics and Glucose	No	No	No	Yes	No	No	No		Improved				3040	unknown
654	Live Birth	C/S	unkown	1-3 Times	1	1	-ve	3000	38	No	Miconium Aspiration Syndrome	No	Yes	No	No	No	No	No	No		No			Human Milk	Antibiotics and Glucose	No	No	Yes	Yes	No	No	No		Improved				3000	unknown
655	Live Birth	SVD	unkown	1-3 Times	2	1	-ve	1100	38	No	Prematuriy	No	No	Yes	No	No	No	No	No		No			Human Milk	Antibiotics	Yes	No	No	Yes	No	No	No		Improved				1120	unknown
656	Live Birth	C/S	unkown	1-3 Times	1	1	-ve	3000	36	No	Respiratory Distress	No	Yes	No	No	No	No	No	No		No			Human Milk	Glucose	No	No	Yes	Yes	No	No	No		Improved				2800	unknown
657	Live Birth	SVD	unkown	1-3 Times	5	4	-ve	1620	34	No	Suspected Sepsis	No	Yes	No	No	No	No	No	No		No			Human Milk	Antibiotics and Glucose	No	No	Yes	Yes	No	No	No		Improved				1610	unknown
658	Live Birth	SVD	unkown	1-3 Times	6	4	-ve	2220	34	No	Suspected Sepsis	No	No	No	No	No	No	Yes	No		No			Human Milk	Antibiotics and Glucose	No	No	No	Yes	No	No	No		Improved				2110	unknown
659	Live Birth	SVD	unkown	1-3 Times	6	5	-ve	3000	39	No	Respiratory Distress	No	Yes	No	No	No	No	No	No		No			Human Milk	Glucose	No	No	Yes	Yes	No	No	No		Improved				3000	unknown
660	Live Birth	SVD	unkown	1-3 Times	5	4	-ve	3110	39	No	Respiratory Distress	No	No	No	No	No	No	Yes	No		No			Human Milk	Oxygen and Glucose	No	No	Yes	Yes	No	No	No		Improved				3210	unknown
661	Live Birth	SVD	unkown	1-3 Times	1	1	-ve	2400	38	No	Suspected Sepsis	No	No	Yes	No	No	No	Yes	No		No			Human Milk	Antibiotics and Glucose	No	No	No	Yes	No	No	No		Improved				2260	unknown
662	Live Birth	SVD	unkown	1-3 Times	2	1	-ve	3500	0	No	Respiratory Distress and Miconium Aspiration Syndrome	No	No	No	No	No	No	No	Yes		No			Human Milk	Glucose	No	No	No	Yes	No	No	No		Improved				3500	unknown
663	Live Birth	SVD	unkown	1-3 Times	0	1	-ve	2535	36	No	Suspected Sepsis and Miconium Aspiration Syndrome	No	No	Yes	No	No	No	Yes	No		No			Human Milk	Oxygen and Antibiotics and Glucose	No	No	Yes	Yes	No	No	No		Improved				2330	unknown
664	Live Birth	SVD	unkown	1-3 Times	0	1	-ve	3780	38	No	Suspected Sepsis	No	No	No	No	No	No	Yes	Yes		No			Human Milk	Antibiotics and Glucose	No	No	Yes	Yes	No	No	No		Improved				2510	unknown
665	Live Birth	SVD	unkown	1-3 Times	2	1	-ve	3780	38	No	Miconium Aspiration Syndrome	No	No	No	No	No	No	Yes	No		No			Human Milk	Glucose	No	No	Yes	Yes	No	No	No		Improved				3780	unknown
666	Live Birth	SVD	unkown	1-3 Times	0	1	-ve	3170	41	No	Respiratory Distress and Miconium Aspiration Syndrome	No	Yes	No	No	No	No	No	No		No			Human Milk	Antibiotics and Glucose	Yes	No	Yes	Yes	No	No	No		Improved				3190	unknown
667	Live Birth	SVD	unkown	1-3 Times	1	1	-ve	3300	0	No	Miconium Aspiration Syndrome & others	Yes	No	No	No	No	No	No	No	Hypothermia	No			Human Milk	Antibiotics and Glucose	Yes	No	Yes	Yes	No	No	No		Improved				3180	unknown
668	Live Birth	SVD	unkown	1-3 Times	6	5	-ve	4000	0	No	Suspected Sepsis	No	No	Yes	No	No	Yes	No	No		No			Human Milk	Antibiotics and Glucose	Yes	Yes	Yes	Yes	Yes	No	No		Improved				3800	unknown
669	Live Birth	SVD	unkown	1-3 Times	2	1	-ve	3400	0	No	Miconium Aspiration Syndrome	No	No	No	Yes	No	No	No	No		No			Human Milk	Antibiotics and Glucose	Yes	No	Yes	Yes	No	No	No		Improved				3459	unknown
670	Live Birth	C/S	unkown	1-3 Times	7	6	-ve	2660	37	No	Prematuriy	No	No	No	No	No	No	Yes	No		No			Human Milk	Oxygen and Antibiotics and Glucose	Yes	No	Yes	Yes	No	No	No		Improved				2600	unknown
671	Live Birth	SVD	unkown	1-3 Times	8	7	-ve	0	39	No	Respiratory Distress and Congenital Malforamation	No	No	No	No	No	No	Yes	No		No			Human Milk	Oxygen and KMC and Antibiotics and Glucose and Recuscitation	Yes	No	No	Yes	No	No	No		Died		Infection		0	unknown
672	Live Birth	SVD	unkown	None	3	2	-ve	2620	39	No	Perinatal Asphyxia	No	No	No	No	No	No	Yes	No		No			Human Milk	Oxygen and Antibiotics and Glucose	Yes	Yes	Yes	Yes	No	No	No		Died		Infection		0	unknown
673	Live Birth	SVD	unkown	None	1	1	-ve	2800	39	No	Miconium Aspiration Syndrome	No	No	Yes	No	No	No	No	No		No			Human Milk	Oxygen and Antibiotics and Glucose	Yes	Yes	Yes	Yes	No	No	No		Improved				2430	unknown
674	Live Birth	C/S	unkown	1-3 Times	6	4	-ve	3400	39	No	Respiratory Distress	No	No	Yes	No	No	No	Yes	No		No			Human Milk	Oxygen and Antibiotics and Glucose	Yes	No	Yes	Yes	No	No	No		Died		Infection		3450	unknown
675	Live Birth	SVD	unkown	1-3 Times	4	2	-ve	2585	38	No	Respiratory Distress and Other	No	No	No	No	No	No	Yes	No	Inperforated Anus	No			Human Milk	Oxygen and Antibiotics and Glucose	Yes	No	Yes	Yes	No	No	No		Died		Others	Respiratory Distress and Inperforated Anus	2525	unknown
676	Live Birth	SVD	unkown	None	2	1	-ve	2700	21	No	Miconium Aspiration Syndrome	No	No	Yes	No	No	No	Yes	No		No			Human Milk	Oxygen and Glucose	Yes	No	Yes	Yes	No	No	No		Improved				0	unknown
677	Live Birth	SVD	unkown	1-3 Times	2	1	-ve	3400	38	No	Miconium Aspiration Syndrome	No	No	No	No	No	No	Yes	Yes		No			Human Milk	Oxygen and KMC and Antibiotics and Glucose	No	No	Yes	Yes	No	No	No		Improved				3440	unknown
678	Live Birth	SVD	unkown	1-3 Times	1	1	-ve	3000	38	No	Respiratory Distress	No	No	Yes	No	No	No	Yes	No		No			Human Milk	Oxygen and KMC and Antibiotics and Glucose	Yes	No	No	Yes	No	No	No		Improved				3050	unknown
679	Live Birth	SVD	unkown	1-3 Times	1	1	-ve	3060	38	No	Respiratory Distress and Miconium Aspiration Syndrome	Yes	No	No	No	No	No	No	No		No			Human Milk	Oxygen and Antibiotics and Glucose	No	No	Yes	No	No	No	No		Improved				3059	unknown
680	Live Birth	SVD	unkown	1-3 Times	3	2	-ve	4200	38	No	Miconium Aspiration Syndrome	No	No	No	No	No	No	Yes	No		No			Human Milk	Oxygen and Antibiotics and Glucose	Yes	No	No	Yes	No	No	No		Improved				4200	unknown
681	Live Birth	SVD	unkown	None	3	2	-ve	3850	38	No	Respiratory Distress and Miconium Aspiration Syndrome	No	No	No	No	No	No	Yes	No		No			Human Milk	Oxygen and Antibiotics and Glucose	Yes	No	Yes	Yes	No	No	No		Improved				3780	unknown
682	Live Birth	SVD	unkown	1-3 Times	2	1	-ve	2280	38	No	Miconium Aspiration Syndrome	No	No	Yes	No	No	No	No	No		No			Human Milk	Antibiotics and Glucose	Yes	No	No	No	No	No	No		Improved				2100	unknown
683	Live Birth	SVD	unkown	1-3 Times	4	3	-ve	3200	38	No	Respiratory Distress and Miconium Aspiration Syndrome	No	No	Yes	No	No	No	No	No		No			Human Milk	Oxygen and Glucose	Yes	No	No	No	No	No	No		Improved				2700	unknown
684	Live Birth	SVD	unkown	1-3 Times	3	2	-ve	2870	38	No	Miconium Aspiration Syndrome	No	No	Yes	No	No	No	No	No		No			Human Milk	Oxygen and Glucose	Yes	No	No	Yes	No	No	No		Improved				2710	unknown
685	Live Birth	SVD	unkown	1-3 Times	3	1	-ve	3600	0	No	Prematuriy and Respiratory Distressi and Perinatal Asphyxia	No	No	No	No	No	No	Yes	No		No			Human Milk	Oxygen and Antibiotics and Glucose	Yes	No	Yes	Yes	No	No	No		Improved				1970	unknown
686	Live Birth	SVD	unkown	1-3 Times	1	1	-ve	1845	0	No	Prematuriy	No	No	No	Yes	No	No	No	No		No			Human Milk	Oxygen and Antibiotics and Glucose	Yes	No	No	Yes	No	No	No		Improved				1970	unknown
687	Live Birth	SVD	unkown	1-3 Times	1	1	-ve	3175	36	No	Respiratory Distress and Miconium Aspiration Syndrome	No	No	No	No	No	No	Yes	No		No			Human Milk	Oxygen and Antibiotics and Glucose	No	No	Yes	Yes	No	No	No		Improved				2930	unknown
688	Live Birth	SVD	unkown	1-3 Times	1	1	-ve	3400	38	No	Miconium Aspiration Syndrome	No	No	Yes	No	No	No	No	No		No			Human Milk	Oxygen and Antibiotics and Glucose	Yes	No	No	No	No	No	No		Improved				2600	unknown
689	Live Birth	SVD	unkown	1-3 Times	3	2	-ve	1020	0	No	Prematuriy	No	No	Yes	No	No	No	Yes	No		No			Human Milk	Oxygen and Antibiotics and Glucose	Yes	No	Yes	Yes	No	No	No		Died		Prematurity		810	unknown
690	Live Birth	SVD	unkown	1-3 Times	0	1	-ve	1240	0	No	Prematuriy	Yes	No	No	No	No	No	No	No		No			Human Milk	Oxygen and Antibiotics and Glucose	Yes	No	Yes	Yes	No	No	No		Died		Prematurity		1230	unknown
691	Live Birth	SVD	unkown	1-3 Times	0	1	-ve	1020	0	Yes	Prematuriy	Yes	No	No	No	No	No	No	No		No			Human Milk	Oxygen and Antibiotics and Glucose	Yes	No	Yes	Yes	No	No	No		Died		Prematurity		1220	unknown
692	Live Birth	C/S	unkown	1-3 Times	4	3	-ve	3000	0	No	Miconium Aspiration Syndrome	No	No	No	No	No	No	Yes	No		No			Human Milk	Oxygen and Antibiotics and Glucose	Yes	No	Yes	Yes	No	No	No		Improved				2390	unknown
693	Live Birth	SVD	unkown	1-3 Times	0	1	-ve	3180	0	No	Respiratory Distress	Yes	No	No	No	No	No	No	No		No			Human Milk	Oxygen	Yes	No	Yes	Yes	No	No	No		Improved				3180	unknown
694	Live Birth	C/S	unkown	1-3 Times	0	1	-ve	3150	37	No	Miconium Aspiration Syndrome	Yes	No	Yes	Yes	No	No	No	No		No			Human Milk	Antibiotics and Glucose	Yes	No	Yes	Yes	No	No	No		Improved				3150	unknown
695	Live Birth	C/S	unkown	1-3 Times	0	1	-ve	3200	38	No	Respiratory Distress	Yes	No	No	No	No	No	No	No		No			Human Milk	Oxygen	Yes	No	Yes	Yes	No	No	No		Improved				3100	unknown
696	Live Birth	C/S	unkown	1-3 Times	3	2	-ve	3000	38	No	Respiratory Distress and Miconium Aspiration Syndrome	No	No	Yes	No	No	No	Yes	No		No			Human Milk	Oxygen and Antibiotics and Glucose	Yes	No	Yes	Yes	No	No	No		Improved				3270	unknown
697	Live Birth	C/S	unkown	1-3 Times	1	1	-ve	3900	38	No	Perinatal Asphyxia	No	No	Yes	No	No	No	No	No		No			Human Milk	Oxygen and Glucose	Yes	No	Yes	Yes	No	No	No		Improved				3780	unknown
698	Live Birth	SVD	unkown	1-3 Times	4	3	-ve	3600	38	No	Respiratory Distress and Miconium Aspiration Syndrome	No	No	Yes	No	No	No	No	Yes		Yes	Yes	0	Human Milk	Oxygen and Antibiotics and Glucose	Yes	No	Yes	Yes	No	No	No		Died		Others	Meconium Aspiration Syndrome and Respiratory Distress Syndrome	3190	unknown
699	Live Birth	SVD	unkown	1-3 Times	2	1	-ve	3300	38	No	Miconium Aspiration Syndrome	Yes	No	No	No	No	No	No	No		No			Human Milk	Oxygen and Antibiotics and Glucose	Yes	No	Yes	No	No	No	No		Improved				3211	unknown
700	Live Birth	SVD	unkown	1-3 Times	2	1	-ve	3600	38	No	Respiratory Distress	Yes	Yes	No	No	No	No	No	No		No			Human Milk	Oxygen	Yes	No	Yes	Yes	No	No	No		Improved				3600	unknown
701	Live Birth	SVD	unkown	1-3 Times	4	3	-ve	2950	38	No	Respiratory Distress	Yes	No	No	No	No	No	No	No		No			Human Milk	Oxygen and Glucose	No	No	Yes	Yes	No	No	No		Improved				2950	unknown
702	Live Birth	SVD	unkown	1-3 Times	1	1	-ve	1500	32	No	Prematuriy and cogenital Malformation	No	No	No	No	No	No	No	Yes		No			Human Milk	Antibiotics and Glucose	No	No	Yes	No	No	No	No		Improved				1410	unknown
703	Live Birth	SVD	unkown	1-3 Times	1	1	-ve	2420	38	No	Perinatal Asphyxia	Yes	No	No	No	No	Yes	No	No		No			Human Milk	Oxygen and Antibiotics and Glucose	No	No	Yes	Yes	No	No	No		Improved				2430	unknown
704	Live Birth	SVD	unkown	1-3 Times	4	3	-ve	2320	35	No	Prematuriy and Suspected Sepsis	No	No	No	Yes	No	No	No	No		No			Human Milk	Oxygen and Antibiotics and Glucose	Yes	No	Yes	Yes	No	No	No		Improved				2240	unknown
705	Live Birth	SVD	unkown	1-3 Times	4	3	-ve	1920	35	No	Prematuriy	No	No	No	No	No	No	No	Yes		No			Human Milk	Antibiotics and Glucose	Yes	No	Yes	Yes	No	No	No		Improved				1830	unknown
706	Live Birth	SVD	unkown	1-3 Times	2	1	-ve	2900	38	No	Other	No	No	Yes	No	No	No	Yes	No	Acute gastroenteritis	No			Human Milk	Oxygen and Antibiotics and Glucose	Yes	No	Yes	Yes	No	No	No		Improved				3000	unknown
707	Live Birth	SVD	unkown	1-3 Times	0	1	-ve	3500	0	No	Other	No	No	No	No	No	No	Yes	No	Scrotal swelling	No			Human Milk	Antibiotics	Yes	No	Yes	Yes	No	No	No		Improved				3350	unknown
708	Live Birth	SVD	unkown	1-3 Times	5	4	-ve	2800	38	No	Miconium Aspiration Syndrome	No	No	Yes	No	No	No	Yes	No		No			Human Milk	Oxygen and Antibiotics and Glucose	Yes	No	No	Yes	No	No	No		Improved				2800	unknown
709	Live Birth	SVD	unkown	1-3 Times	13	11	-ve	3000	38	No	Respiratory Distress and Miconium Aspiration Syndrome	No	No	No	No	No	No	Yes	No		No			Human Milk	Oxygen and Glucose	No	No	Yes	Yes	No	No	No		Improved				3000	unknown
710	Live Birth	SVD	unkown	1-3 Times	1	1	-ve	3180	38	No	Miconium Aspiration Syndrome	No	No	No	No	No	Yes	No	No		No			Human Milk	Antibiotics and Glucose	No	No	Yes	Yes	No	No	No		Improved				3125	unknown
711	Live Birth	SVD	unkown	1-3 Times	0	1	-ve	2900	38	No	Suspected Sepsis	No	No	No	No	No	No	No	Yes		No			Human Milk	Antibiotics	Yes	No	Yes	Yes	No	No	No		Improved				3120	unknown
712	Live Birth	C/S	unkown	1-3 Times	6	5	-ve	2610	38	No	Other	No	No	No	No	No	No	Yes	No	ChiroAmtanitis	No			Human Milk	Oxygen and Antibiotics and Glucose	No	No	Yes	Yes	No	No	No		Improved				2640	unknown
713	Live Birth	SVD	unkown	1-3 Times	0	1	-ve	2920	38	No	Suspected Sepsis	No	No	No	No	No	No	Yes	No		No			Human Milk	Oxygen and Antibiotics and Glucose	No	No	Yes	Yes	No	No	No		Died		Others	Neonatal sepsis	2640	unknown
714	Live Birth	SVD	unkown	1-3 Times	2	1	-ve	3100	38	No	Cogenital malformation	No	No	No	No	No	No	Yes	No		No			Human Milk	Antibiotics and Glucose	No	No	Yes	Yes	No	No	No		Improved				3100	unknown
715	Live Birth	SVD	unkown	1-3 Times	0	1	-ve	2300	38	No	Other	No	No	No	No	No	No	Yes	No	0	No			Human Milk	KMC and Antibiotics	No	Yes	Yes	Yes	No	No	No		Improved				2300	unknown
716	Live Birth	SVD	unkown	1-3 Times	3	2	-ve	2460	38	No	Other	No	No	No	No	No	No	No	Yes	0	No			Human Milk	Antibiotics and Glucose	No	Yes	Yes	Yes	No	No	No		Improved				2460	unknown
717	Live Birth	SVD	unkown	1-3 Times	0	1	-ve	3000	38	No	Other	No	No	No	No	No	No	Yes	No	0	No			Human Milk	Oxygen and Antibiotics and Glucose	No	Yes	Yes	Yes	No	No	No		Died		Others	Neonatal sepsis	3000	unknown
718	Live Birth	SVD	unkown	1-3 Times	4	1	-ve	2165	38	No	Other	No	No	No	No	No	No	No	Yes	0	No			Human Milk	Antibiotics and Glucose	Yes	No	Yes	Yes	No	No	No		Improved				2320	unknown
719	Live Birth	SVD	unkown	1-3 Times	3	2	-ve	2000	38	No	Other	No	No	No	No	No	No	Yes	No	0	No			Human Milk	Antibiotics and Glucose	No	Yes	Yes	Yes	No	No	No		Improved				2150	unknown
720	Live Birth	SVD	unkown	1-3 Times	0	1	-ve	3100	0	No	Other	No	No	Yes	No	No	No	No	No	0	No			Human Milk	Antibiotics and Glucose	No	Yes	Yes	Yes	No	No	No		Improved				3250	unknown
721	Live Birth	SVD	unkown	1-3 Times	1	1	-ve	3000	38	No	Other	No	No	Yes	No	No	No	No	No	0	No			Human Milk	Oxygen and Antibiotics and Glucose	Yes	No	Yes	Yes	No	No	No		Improved				2500	unknown
722	Live Birth	SVD	unkown	1-3 Times	3	2	-ve	3400	38	No	Other	No	No	No	No	No	No	Yes	No	0	No			Human Milk	Oxygen and Glucose	Yes	No	Yes	No	No	No	No		Improved				3600	unknown
723	Live Birth	SVD	unkown	1-3 Times	3	2	-ve	2645	38	No	Suspected Sepsis	No	Yes	No	No	No	No	No	No		No			Human Milk	Oxygen and Antibiotics and Glucose	Yes	No	Yes	Yes	No	No	No		Improved				2450	unknown
724	Live Birth	SVD	unkown	1-3 Times	4	3	-ve	3200	38	No	Other	No	Yes	No	No	No	No	No	No	0	No			Human Milk	Antibiotics	Yes	No	Yes	No	No	No	No		Improved				3200	unknown
725	Live Birth	SVD	unkown	1-3 Times	6	5	-ve	3800	38	No	Other	No	No	No	No	No	No	Yes	No	0	No			Human Milk	Antibiotics and Glucose	Yes	No	Yes	Yes	No	No	No		Improved				3800	unknown
726	Live Birth	SVD	unkown	1-3 Times	6	5	-ve	4500	38	No	Other	No	No	No	No	No	No	Yes	No	0	No			Human Milk	Oxygen and Antibiotics and Glucose	Yes	No	Yes	No	No	No	No		Improved				4000	unknown
727	Live Birth	SVD	unkown	1-3 Times	0	1	-ve	1140	34	No	Prematuriy	Yes	No	No	No	No	No	No	No		No			Human Milk	Oxygen and Antibiotics and Glucose	Yes	No	Yes	No	No	No	No		Died		Prematurity		1135	unknown
728	Live Birth	SVD	unkown	1-3 Times	5	4	-ve	1290	34	No	Prematuriy	No	No	Yes	No	No	No	Yes	No		No			Human Milk	Oxygen and Antibiotics	Yes	No	Yes	Yes	No	No	No		Improved				0	unknown
729	Live Birth	SVD	unkown	1-3 Times	2	1	-ve	2570	38	No	Respiratory Distress and Miconium Aspiration Syndrome	No	No	No	No	No	No	No	Yes		No			Human Milk	Oxygen and Antibiotics and Glucose	Yes	No	Yes	No	No	No	No		Improved				2580	unknown
730	Live Birth	SVD	unkown	1-3 Times	0	1	-ve	3150	38	No	Respiratory Distress	No	No	No	No	No	No	No	Yes		No			Human Milk	Oxygen and KMC and Antibiotics	Yes	No	Yes	Yes	No	No	No		Improved				3500	unknown
731	Live Birth	SVD	unkown	1-3 Times	0	1	-ve	1900	38	No	Respiratory Distress	No	No	Yes	No	No	No	Yes	No		No			Human Milk	Oxygen and KMC and Antibiotics	Yes	No	Yes	Yes	No	No	No		Improved				2000	unknown
732	Live Birth	SVD	unkown	1-3 Times	1	1	-ve	1700	36	No	Other	Yes	No	No	No	No	No	No	No	0	No			Human Milk	Oxygen and Antibiotics and Glucose	Yes	No	Yes	Yes	No	No	No		Died		Prematurity		0	unknown
733	Live Birth	SVD	unkown	1-3 Times	2	1	-ve	2335	38	No	Other	No	Yes	No	No	No	No	No	No	0	No			Human Milk	Oxygen and Glucose	Yes	Yes	Yes	Yes	No	No	No		Improved				2335	unknown
734	Live Birth	SVD	unkown	1-3 Times	0	1	-ve	2100	0	No	Other	No	Yes	No	No	No	No	Yes	No	0	No			Human Milk	Others	Yes	No	Yes	Yes	No	No	No		Improved				2075	unknown
735	Live Birth	SVD	unkown	1-3 Times	3	2	-ve	2510	36	No	Miconium Aspiration Syndrome	No	No	No	No	No	No	Yes	No		No			Human Milk	Antibiotics and Glucose	Yes	No	Yes	No	No	No	No		Improved				2010	unknown
736	Live Birth	SVD	unkown	1-3 Times	3	2	-ve	3830	36	No	Other	No	No	Yes	No	No	No	No	No	Post term	No			Human Milk	Oxygen and Antibiotics and Glucose	Yes	Yes	Yes	No	No	No	No		Improved				3840	unknown
737	Live Birth	SVD	unkown	None	0	1	-ve	3000	38	No	Other	No	No	Yes	No	No	No	No	No	0	No			Human Milk	Oxygen and Glucose	Yes	No	Yes	Yes	No	No	No		Improved				3000	unknown
738	Live Birth	SVD	unkown	None	0	1	-ve	3000	38	No	Miconium Aspiration Syndrome	No	Yes	No	No	No	No	No	No		No			Human Milk	Antibiotics and Glucose	Yes	No	Yes	No	No	No	No		Improved				3000	unknown
739	Live Birth	SVD	unkown	1-3 Times	1	1	-ve	2900	38	No	Other	Yes	No	No	No	No	No	No	No	Term	No			Human Milk	Oxygen and Antibiotics	Yes	Yes	Yes	Yes	No	No	No		Improved				3000	unknown
740	Live Birth	SVD	unkown	1-3 Times	0	1	-ve	1340	38	No	Suspected Sepsis	Yes	No	No	No	No	No	No	No		No			Human Milk	Oxygen and KMC and Antibiotics	Yes	No	Yes	Yes	No	No	No		Improved				1340	unknown
741	Live Birth	SVD	unkown	1-3 Times	0	1	-ve	3000	38	No	Suspected Sepsis	No	Yes	No	No	No	No	No	No		No			Human Milk	Antibiotics and Glucose	Yes	No	Yes	Yes	No	No	No		Improved				3000	unknown
742	Live Birth	SVD	unkown	1-3 Times	0	1	-ve	3700	38	No	Miconium Aspiration Syndrome	No	Yes	No	No	No	No	No	No		No			Human Milk	Oxygen and Antibiotics and Glucose	Yes	No	Yes	Yes	No	No	No		Improved				3700	unknown
743	Live Birth	SVD	unkown	1-3 Times	1	1	-ve	2590	38	No	Respiratory Distress and Miconium Aspiration Syndrome	No	No	No	No	No	No	Yes	No		No			Human Milk	Oxygen and Antibiotics and Glucose	Yes	No	Yes	Yes	No	No	No		Improved				3545	unknown
744	Live Birth	SVD	unkown	1-3 Times	0	1	-ve	1600	36	No	Prematuriy	No	No	No	Yes	No	No	Yes	No		No			Human Milk	Oxygen and Antibiotics and Glucose	Yes	No	Yes	Yes	No	No	No		Improved				1700	unknown
745	Live Birth	SVD	unkown	1-3 Times	0	1	-ve	3460	38	No	Suspected Sepsis	No	No	Yes	No	No	No	No	No		No			Human Milk	Oxygen and KMC and Antibiotics and Glucose	Yes	Yes	Yes	No	No	No	No		Improved				3490	unknown
746	Live Birth	SVD	unkown	1-3 Times	2	1	-ve	2600	38	No	Miconium Aspiration Syndrome	No	Yes	No	No	No	No	No	No		No			Human Milk	KMC and Antibiotics and Glucose	Yes	Yes	Yes	No	No	No	No		Improved				2650	unknown
747	Live Birth	SVD	unkown	1-3 Times	1	1	-ve	2650	0	No	Respiratory Distress	No	No	No	No	No	No	Yes	No		No			Human Milk	KMC and Antibiotics and Glucose	Yes	Yes	Yes	No	No	No	No		Improved				2353	unknown
748	Live Birth	SVD	unkown	1-3 Times	2	1	-ve	2720	38	No	Miconium Aspiration Syndrome	No	No	No	No	No	No	No	Yes		No			Human Milk	Oxygen and Antibiotics	Yes	Yes	Yes	No	No	No	No		Improved				2750	unknown
749	Live Birth	C/S	unkown	1-3 Times	4	1	-ve	3000	38	No	Suspected Sepsis	No	No	Yes	No	No	No	No	No		No			Human Milk	Oxygen and Antibiotics	Yes	Yes	Yes	No	No	No	No		Improved				3000	unknown
750	Live Birth	SVD	unkown	1-3 Times	4	3	-ve	2400	34	No	Suspected Sepsis	No	No	No	No	No	No	No	Yes		No			Human Milk	Oxygen and KMC and Antibiotics	Yes	No	Yes	Yes	No	No	No		Improved				2500	unknown
751	Live Birth	SVD	unkown	1-3 Times	1	1	-ve	0	38	No	Miconium Aspiration Syndrome	No	No	Yes	No	No	No	No	No		No			Human Milk	Oxygen and Antibiotics	Yes	No	Yes	Yes	Yes	No	No		Improved				0	unknown
752	Live Birth	SVD	unkown	1-3 Times	0	1	-ve	3000	36	No	Miconium Aspiration Syndrome	No	No	No	No	No	No	Yes	No		No			Human Milk	Oxygen and Antibiotics	Yes	Yes	Yes	No	No	No	No		Improved				2200	unknown
753	Live Birth	SVD	unkown	1-3 Times	3	2	-ve	2030	36	No	Suspected Sepsis	No	No	No	No	No	No	Yes	No		No			Human Milk	Oxygen and Antibiotics	No	Yes	Yes	Yes	No	No	No		Improved				2110	unknown
754	Live Birth	SVD	unkown	1-3 Times	1	1	-ve	2000	36	No	Other	No	No	Yes	No	No	No	Yes	No	Poor sucking	No			Human Milk	Oxygen and Antibiotics and Glucose	Yes	No	Yes	No	No	No	No		No change				2000	unknown
755	Live Birth	SVD	unkown	1-3 Times	1	1	-ve	2130	38	No	Miconium Aspiration Syndrome	No	No	Yes	No	No	No	Yes	No		No			Human Milk	KMC and Antibiotics and Glucose	Yes	Yes	Yes	No	No	No	No		Improved				2130	unknown
756	Live Birth	SVD	unkown	1-3 Times	0	1	-ve	2670	38	No	Miconium Aspiration Syndrome	No	No	Yes	No	No	No	Yes	No		No			Human Milk	Oxygen and KMC and Antibiotics	Yes	Yes	Yes	Yes	No	No	No		Improved				2700	unknown
757	Live Birth	SVD	unkown	1-3 Times	0	1	-ve	2300	38	No	Respiratory Distress	No	Yes	No	No	No	No	No	No		No			Human Milk	Oxygen and KMC and Antibiotics	No	Yes	Yes	Yes	No	No	No		Improved				2300	unknown
758	Live Birth	SVD	unkown	1-3 Times	1	1	-ve	2240	38	No	Miconium Aspiration Syndrome	No	No	No	No	No	No	No	Yes		No			Human Milk	KMC and Antibiotics and Glucose	Yes	Yes	Yes	No	No	No	No		Improved				2230	unknown
759	Live Birth	SVD	unkown	1-3 Times	1	1	-ve	1430	38	No	Other	No	Yes	No	No	No	No	No	No	Infection	No			Human Milk	KMC and Antibiotics and Glucose	Yes	Yes	Yes	No	No	No	No		Improved				1340	unknown
760	Live Birth	SVD	unkown	1-3 Times	3	2	-ve	2800	36	No	Respiratory Distress	No	Yes	No	No	No	No	Yes	No		No			Human Milk	Oxygen and Antibiotics and Glucose	Yes	Yes	Yes	Yes	No	No	No		Improved				3000	unknown
761	Live Birth	SVD	unkown	1-3 Times	1	1	-ve	1800	38	No	Prematuriy	No	No	No	No	No	No	Yes	No		No			Human Milk	Oxygen and KMC and Antibiotics and Glucose	Yes	Yes	Yes	No	No	No	No		Improved				2000	unknown
762	Live Birth	SVD	unkown	1-3 Times	0	1	-ve	2840	38	No	Other	No	No	No	No	No	No	Yes	No	Prolong PROM	No			Human Milk	Oxygen and Antibiotics and Glucose	Yes	Yes	Yes	No	No	No	No		Improved				2900	unknown
763	Live Birth	SVD	unkown	1-3 Times	0	1	-ve	2400	38	No	Suspected Sepsis and Miconium Aspiration Syndrome	Yes	No	No	No	No	No	No	No		No			Human Milk	Oxygen and KMC and Antibiotics and Glucose	Yes	Yes	Yes	No	No	No	No		Improved				2430	unknown
764	Live Birth	SVD	unkown	1-3 Times	2	1	-ve	3170	38	No	Perinatal Asphyxia and Miconium Aspiration Syndrome	No	No	Yes	No	No	No	No	No		No			Human Milk	Oxygen and Antibiotics and Glucose	Yes	Yes	Yes	No	No	No	No		Improved				3200	unknown
765	Live Birth	SVD	unkown	1-3 Times	0	1	-ve	2480	38	No	Respiratory Distress and Congenital Malforamation	No	Yes	No	No	No	No	No	No		No			Human Milk	Oxygen and KMC and Antibiotics and Glucose	Yes	Yes	Yes	Yes	No	No	No		Improved				2500	unknown
766	Live Birth	SVD	unkown	1-3 Times	3	2	-ve	3310	38	No	Respiratory Distress	No	No	Yes	No	No	Yes	No	No		No			Human Milk	Oxygen and Antibiotics and Glucose	Yes	Yes	Yes	Yes	No	No	No		Improved				3310	unknown
767	Live Birth	SVD	unkown	1-3 Times	2	1	-ve	2000	35	No	Suspected Sepsis	No	No	Yes	No	No	No	No	No		No			Human Milk	Oxygen and Antibiotics and Glucose	Yes	Yes	Yes	No	No	No	No		Improved				2200	unknown
768	Live Birth	SVD	unkown	1-3 Times	3	2	-ve	3345	38	No	Respiratory Distress	No	No	No	No	No	No	Yes	No		No			Human Milk	Oxygen and KMC and Antibiotics	Yes	Yes	Yes	No	No	No	No		Improved				3400	unknown
769	Live Birth	SVD	unkown	1-3 Times	2	1	-ve	3000	38	No	Respiratory Distress	Yes	No	No	No	No	No	No	No		No			Human Milk	Oxygen and KMC and Antibiotics	Yes	Yes	Yes	No	No	No	No		Improved				3000	unknown
770	Live Birth	SVD	unkown	1-3 Times	1	1	-ve	2280	37	No	Prematuriy	No	No	Yes	No	No	No	No	No		No			Human Milk	Oxygen and Antibiotics and Glucose	Yes	Yes	Yes	No	No	No	No		Improved				2300	unknown
771	Live Birth	SVD	unkown	1-3 Times	1	1	-ve	2940	38	No	Suspected Sepsis	Yes	No	No	No	No	No	No	No		No			Human Milk	Oxygen and Antibiotics and Glucose	No	Yes	Yes	No	No	No	No		Improved				3000	unknown
772	Live Birth	SVD	unkown	1-3 Times	2	1	-ve	2670	38	No	Miconium Aspiration Syndrome	No	No	Yes	No	No	No	No	No		No			Human Milk	Oxygen and Antibiotics and Glucose	Yes	Yes	Yes	No	No	No	No		Improved				2770	unknown
773	Live Birth	SVD	unkown	1-3 Times	5	4	-ve	3050	38	No	Other	No	No	Yes	No	No	No	No	No	Term	No			Human Milk	Oxygen and KMC and Antibiotics	Yes	Yes	Yes	No	No	No	No		Improved				3100	unknown
774	Live Birth	SVD	unkown	1-3 Times	0	1	-ve	3550	38	No	Other	No	Yes	No	No	No	No	No	No	Neonatal jaundice	No			Human Milk	Oxygen and KMC and Antibiotics	No	No	Yes	Yes	No	No	No		Improved				3560	unknown
775	Live Birth	SVD	unkown	1-3 Times	0	1	-ve	2600	38	No	Respiratory Distress	No	No	No	No	No	No	No	Yes		No			Human Milk	Oxygen and KMC and Antibiotics	Yes	No	No	Yes	No	No	No		Improved				3000	unknown
776	Live Birth	SVD	unkown	1-3 Times	1	1	-ve	3000	38	No	Miconium Aspiration Syndrome	No	No	No	No	No	No	No	Yes		No			Human Milk	Oxygen and KMC and Antibiotics	No	No	Yes	Yes	No	No	No		Improved				3000	unknown
777	Live Birth	SVD	unkown	1-3 Times	5	4	-ve	2450	38	No	Respiratory Distress	No	No	No	No	No	No	No	Yes		No			Human Milk	Oxygen and KMC and Antibiotics	No	No	Yes	No	No	No	No		Improved				2480	unknown
778	Live Birth	SVD	unkown	1-3 Times	0	1	-ve	2500	38	No	Respiratory Distress	No	No	No	No	No	No	No	Yes		No			Human Milk	Oxygen and KMC and Antibiotics	No	No	Yes	Yes	No	No	No		Improved				3000	unknown
779	Live Birth	SVD	unkown	1-3 Times	3	2	-ve	2500	36	No	Miconium Aspiration Syndrome	No	No	No	No	No	No	No	Yes		No			Human Milk	Oxygen and KMC and Antibiotics	Yes	No	No	Yes	No	No	No		Improved				2550	unknown
780	Live Birth	SVD	unkown	1-3 Times	0	1	-ve	2000	38	No	Suspected Sepsis	No	No	No	No	No	No	No	Yes		No			Human Milk	Oxygen and KMC and Antibiotics and Glucose	No	Yes	Yes	No	No	No	No		Improved				2500	unknown
781	Live Birth	SVD	unkown	1-3 Times	0	1	-ve	3270	38	No	Respiratory Distress	No	No	No	No	No	No	No	Yes		No			Human Milk	Oxygen and Antibiotics and Glucose and Recuscitation	No	No	Yes	Yes	No	No	No		Improved				3250	unknown
782	Live Birth	SVD	unkown	1-3 Times	0	1	-ve	2900	38	No	Miconium Aspiration Syndrome	No	No	No	No	No	No	No	Yes		No			Human Milk	Oxygen and KMC and Antibiotics	Yes	No	Yes	Yes	No	No	No		Improved				2950	unknown
783	Live Birth	SVD	unkown	1-3 Times	1	1	-ve	2400	34	No	Miconium Aspiration Syndrome	No	No	No	No	No	No	No	Yes		No			Human Milk	Oxygen and KMC and Antibiotics	Yes	No	Yes	Yes	No	No	No		Improved				2600	unknown
784	Live Birth	SVD	unkown	1-3 Times	0	1	-ve	3000	38	No	Miconium Aspiration Syndrome	No	Yes	No	No	No	No	No	No		No			Human Milk	KMC and Antibiotics and Glucose	Yes	No	Yes	Yes	No	No	No		Improved				3000	unknown
785	Live Birth	SVD	unkown	1-3 Times	0	1	-ve	2500	36	No	Respiratory Distress and Miconium Aspiration Syndrome	No	Yes	No	No	No	No	No	No		No			Human Milk	Oxygen and Antibiotics and Glucose	No	No	Yes	No	No	No	No		Improved				2550	unknown
786	Live Birth	SVD	unkown	1-3 Times	0	1	-ve	2400	38	No	Respiratory Distress and Miconium Aspiration Syndrome	No	No	No	No	No	No	No	Yes		No			Human Milk	Oxygen and KMC and Antibiotics	Yes	No	Yes	Yes	No	No	No		Improved				2400	unknown
787	Live Birth	SVD	unkown	1-3 Times	0	1	-ve	3500	38	No	Respiratory Distress and Miconium Aspiration Syndrome	No	No	No	No	No	No	No	Yes		No			Human Milk	Oxygen and KMC and Antibiotics and Glucose	Yes	No	Yes	Yes	No	No	No		Improved				3500	unknown
788	Live Birth	SVD	unkown	1-3 Times	2	1	-ve	1330	34	No	Prematuriy	No	No	No	No	No	No	No	Yes		No			Human Milk	Oxygen and KMC and Antibiotics	No	No	Yes	Yes	No	No	No		Improved				2000	unknown
789	Live Birth	SVD	unkown	1-3 Times	0	1	-ve	2430	38	No	Prematuriy	No	No	No	No	No	No	No	Yes		No			Human Milk	KMC and Antibiotics	Yes	No	No	Yes	No	No	No		Improved				2300	unknown
790	Live Birth	SVD	unkown	1-3 Times	2	1	-ve	3000	38	No	Prematuriy	Yes	No	No	No	No	No	No	No		No			Human Milk	Oxygen and KMC and Antibiotics	Yes	No	Yes	Yes	No	No	No		Improved				2800	unknown
791	Live Birth	SVD	unkown	1-3 Times	0	1	-ve	2250	36	No	Suspected Sepsis	No	No	No	No	No	No	No	Yes		No			Human Milk	KMC and Antibiotics and Glucose	No	No	Yes	Yes	No	No	No		Improved				2550	unknown
792	Live Birth	SVD	unkown	1-3 Times	0	1	-ve	0	0	No	Other	No	No	No	No	No	No	No	Yes	0	Yes	Yes	0	Human Milk	Oxygen	No	No	No	No	No	No	Yes		Improved				3920	unknown

## Sheet: Maternal factors
Mode of delivery * Discharge Crosstabulation
		Discharge		Total	P-value	COR	95% Confidence Interval
		Died(%)	Survive(%)				Lower	Upper
Mode of delivery	Assisted vaginal	0	12 (100%)	12
	C/S	4(6.9%)	54(93.1%)	58	0.998721	8.35669e-09	0			Maternal variables		Discharge		Total	P-value
	SVD	41(5.7%)	681(94.3%)	722	0.998735	1.02817e-08	0					Died(%)	Survive(%)
ANC_visit	No	8 (9%)	81(91%)	89						Mode of delivery	Assisted vaginal	0	12 (100%)	12
	Yes	37 (5.3%)	666(94.7%)	703	0.157741	1.77778	0.800208	3.94959			C/S	4(6.9%)	54(93.1%)	58	0.998721
Maternal HIV status	-ve	45(5.7%)	744(94.3%)	789	0.999367	1.02343e-08	0				SVD	41(5.7%)	681(94.3%)	722	0.998735
	unknown	0	3(100%)	3						ANC_visit	No	8 (9%)	81(91%)	89
Multiple_birth	No	45(5.7%)	740(94.3%)	785							Yes	37 (5.3%)	666(94.7%)	703	0.157741
	Yes	0	7(100%)	7	0.999033	9.82383e+07	0			Maternal HIV status	-ve	45(5.7%)	744(94.3%)	789	0.999367
Gestational age	<= 32	18(5.7%)	296(94.3%)	314	0.999483	1.00525e-08	0				unknown	0	3(100%)	3
	33 - 37	12(10.2%)	106 (89.8%)	118	0.999468	6.00126e-09	0			Multiple_birth	No	45(5.7%)	740(94.3%)	785
	37 - 42	15(4.2%)	342(95.8%)	357	0.999492	1.41585e-08	0				Yes	0	7(100%)	7	0.999033
	>42	0	3(100%)	3	0.999492					Gestational age	<= 32	18(5.7%)	296(94.3%)	314	0.999483
Parity	1	31(5.5%)	533(94.5%)	564	0.741027	1.13781	0.529124	2.4467			33 - 37	12(10.2%)	106 (89.8%)	118	0.999468
	2	5(6%)	78(94%)	83	0.955884	1.03235	0.334118	3.18975			37 - 42	15(4.2%)	342(95.8%)	357	0.999492
	3+	9(6.2%)	136(93.8%)	145	3.03581e-15	15.1111					>42	0	3(100%)	3	0.999492
										Parity	1	31(5.5%)	533(94.5%)	564	0.741027
											2	5(6%)	78(94%)	83	0.955884
											3+	9(6.2%)	136(93.8%)	145	3.03581e-15

## Sheet: Newborn factors
Mode of delivery * Discharge Crosstabulation
		Discharge		P-value	COR	95% Confidence Interval
		Died(%)	Survive(%)			Lower	Upper
Birth weight (grams)	<= 1500	10(18.5%)	44(81.5%)	0.998082	2.72362e-09	0
	1501 - 2499	11(5.7%)	183(94.3%)	0.998211	1.0298e-08	0
	2500 - 3999	23(4.7%)	467(95.3%)	0.998231	1.25685e-08	0
	4000+	0	24(100%)
Age during admission	<= 6	43(5.7%)	707(94.3%)	0.7916	0.822093	0.192239	3.5156
	7+	2(4.8%)	40(95.2%)
Prematuriy	No	31(4.9%)	604(95.1%)		19.4839
	Yes	14(8.9%)	143(91.1%)	0.0540028	0.524243	0.271794	1.01117
Suspected Sepsis	No	34(5.5%)	581(94.5%)
	Yes	11(6.2%)	166(93.8%)	0.728342	0.883117	0.43793	1.78087
Respiratory Distress	No	36(5.7%)	593(94.3%)
	Yes	9(5.5%)	154(94.5%)	0.920959	1.03879	0.489885	2.20271
Perinatal Asphyxia	No	44(5.8%)	721(94.2%)
	Yes	1(3.7%)	26(96.3%)	0.654263	1.58669	0.210407	11.9652
Cogenital malformation	No	45(5.8%)	731(94.2%)	0.998538	1.00555e-08	0
	Yes	0	16(100%)
Miconium Aspiration	No	33(6.2%)	503(93.8%)
	Yes	12(4.7%)	244(95.3%)	0.404922	1.334	0.677065	2.62832
Clinical Jaundice	No	44(5.6%)	737(94.4%)
	Yes	1(9.1%)	10(90.9%)	0.626605	0.597015	0.0747338	4.76929
Feeding	Human M	42(5.4%)	736(94.6%)	0.326217	2.92063	0.343724	24.8167
	Mixed	2(28.6%)	5(71.4%)	0.521667	0.416667	0.0286303	6.06389
	Other M	1(14.3%)	6(85.7%)
ALS	<= 2	22(9.5)	209(90.5%)	0.0489219	0.447644	0.201148	0.996208
	3 - 7	14(3.9%)	347(96.1%)	0.722229	1.16791	0.496294	2.74841
	8+	9(4.5%)	191(95.5%)

## Sheet: Bivariate
Mode of delivery * Discharge Crosstabulation
		Discharge		Total	P-value	COR	95% Confidence Interval
		Died(%)	Survive(%)				Lower	Upper
Mode of delivery	Assisted vaginal	0	12 (100%)	12
	C/S	4(6.9%)	54(93.1%)	58	0.998721	8.35669e-09	0
	SVD	41(5.7%)	681(94.3%)	722	0.998735	1.02817e-08	0
ANC_visit	No	8 (9%)	81(91%)	89	4.19436e-10	10.125
	Yes	37 (5.3%)	666(94.7%)	703	0.157741	1.77778	0.800208	3.94959			Final Bi-variate
Maternal HIV status	-ve	45(5.7%)	744(94.3%)	789	0.999367	1.02343e-08	0			Variables		Discharge		P-value	COR	95% C.I.for AOR
	unknown	0	3(100%)	3	0.839	0.943	0.927	0.959				Died(%)	Survive(%)			Lower	Upper
Multiple_birth	No	45(5.7%)	740(94.3%)	785		0				Prematuriy	No	31(4.9%)	604(95.1%)
	Yes	0	7(100%)	7	0.999033	9.82383e+07	0				Yes	14(8.9%)	143(91.1%)	0.0540028	0.524243	0.271794	1.01117
Birth weight (grams)	<= 1500	10(18.5%)	44(81.5%)	54	0.998082	2.72362e-09	0			ANC_visit	No	8 (9%)	81(91%)
	1501 - 2499	11(5.7%)	183(94.3%)	194	0.998211	1.0298e-08	0				Yes	37 (5.3%)	666(94.7%)	0.157741	1.77778	0.800208	3.94959
	2500 - 3999	23(4.7%)	467(95.3%)	490	0.998231	1.25685e-08	0			ALS	<= 2	22(9.5)	209(90.5%)	0.0489219	0.447644	0.201148	0.996208
	4000+	0	24(100%)	24							3 - 7	14(3.9%)	347(96.1%)	0.722229	1.16791	0.496294	2.74841
Age during admission	<= 6	43(5.7%)	707(94.3%)	750	0.7916	0.822093	0.192239	3.5156			8+	9(4.5%)	191(95.5%)
	7+	2(4.8%)	40(95.2%)	42
Gestational age	<= 32	18(5.7%)	296(94.3%)	314	0.999483	1.00525e-08	0
	33 - 37	12(10.2%)	106 (89.8%)	118	0.999468	6.00126e-09	0
	37 - 42	15(4.2%)	342(95.8%)	357	0.999492	1.41585e-08	0
	>42	0	3(100%)	3	0.999492
Parity	1	31(5.5%)	533(94.5%)	564	0.741027	1.13781	0.529124	2.4467
	2	5(6%)	78(94%)	83	0.955884	1.03235	0.334118	3.18975
	3+	9(6.2%)	136(93.8%)	145	3.03581e-15	15.1111
Prematuriy	No	31(4.9%)	604(95.1%)	635	1.69363e-58	19.4839
	Yes	14(8.9%)	143(91.1%)	157	0.0540028	0.524243	0.271794	1.01117
Suspected Sepsis	No	34(5.5%)	581(94.5%)	615	3.17175e-58	17.0882
	Yes	11(6.2%)	166(93.8%)	177	0.728342	0.883117	0.43793	1.78087
Respiratory Distress	No	36(5.7%)	593(94.3%)	629	6.89388e-60	16.4722
	Yes	9(5.5%)	154(94.5%)	163	0.920959	1.03879	0.489885	2.20271
Perinatal Asphyxia	No	44(5.8%)	721(94.2%)	765	1.68012e-72	16.3864
	Yes	1(3.7%)	26(96.3%)	27	0.654263	1.58669	0.210407	11.9652
Anemia	No	45(5.7%)	747(94.3%)	792	7.85768e-75	16.6	7.85768e-75	16.6
Cogenital malformation	No	45(5.8%)	731(94.2%)	776	0.998538	1.00555e-08	0
	Yes	0	16(100%)	16	6.57772e-52	15.2424
Miconium Aspiration	No	33(6.2%)	503(93.8%)	536	0	15.2
	Yes	12(4.7%)	244(95.3%)	256	0.404922	1.334	0.677065	2.62832
Clinical Jaundice	No	44(5.6%)	737(94.4%)	781
	Yes	1(9.1%)	10(90.9%)	11	0.626605	0.597015	0.0747338	4.76929
Feeding	Human M	42(5.4%)	736(94.6%)	778	0.326217	2.92063	0.343724	24.8167
	Mixed	2(28.6%)	5(71.4%)	7	0.521667	0.416667	0.0286303	6.06389
	Other M	1(14.3%)	6(85.7%)	7
Treatments_Given/oxygen	No	9(4.1%)	211(95.5%)	220	1.89137e-20	23.4444
	Yes	36(6.3%)	536(93.7%)	572	0.233934	0.635071	0.300707	1.34123
Treatments_Given/kmc	No	35(5.7%)	579(94.3%)	614	1.84089e-58	16.5429
	Yes	10(5.6%)	168(94.4%)	178	0.966669	1.01554	0.492608	2.09361
Treatments_Given/antibiotics	No	5(3.8%)	127(96.2%)	132	1.29533e-12	25.4
	Yes	40(6.1%)	620(93.9%)	660	0.307742	0.610236	0.236218	1.57646
Treatments_Given/glucose	No	4(3.3%)	118(96.7%)	122	2.79678e-11	29.5
	Yes	41(6.1%)	629(93.9%)	670	0.220232	0.52005	0.182836	1.4792
Treatments_Given/resuscitation	No	42(6.1%)	644(93.9%)	686	7.15749e-66	15.3333
	Yes	3(2.8%)	103(97.2%)	106	0.184156	2.23913	0.681446	7.35745
Treatments_Given/blood_transfus_1	No	45(5.7%)	744(94.3%)	789	1.32076e-74	16.5333
	Yes	0	3(100%)	3	0.999367	9.77102e+07	0
ALS	<= 2	22(9.5)	209(90.5%)	231	0.0489219	0.447644	0.201148	0.996208
	3 - 7	14(3.9%)	347(96.1%)	361	0.722229	1.16791	0.496294	2.74841
	8+	9(4.5%)	191(95.5%)	200

## Sheet: Multile regression
										Multiple regression
										Variables		Sig.	AOR	95% C.I.for AOR
														Lower	Upper		Variables in the Equation
											No	0.037	0.492	0.253	0.957
											Yes
										Average length of stay	<=2	0.034	0.418	0.186489	0.935709				Sig.	Exp(B)	95% C.I.for EXP(B)
											3--7 days	0.8	1.1174	0.473253	2.63832						Lower	Upper
											>=8+	0.01					Step 1a	Majoradmissiondiagnosisprematuriy(1)	0.0367182	0.491974	0.25287	0.957167
																		ALS_cat	0.0100475
																		ALS_cat(1)	0.0338831	0.417731	0.186489	0.935709
																		ALS_cat(2)	0.800078	1.1174	0.473253	2.63832
																		Constant	3.25015e-19	26.443
																	a. Variable(s) entered on step 1: Majoradmissiondiagnosisprematuriy, ALS_cat.
